# Supplementary material for: Genome-Wide Association Study and Gene-Based Analysis of Participants With Hemophilia A and Inhibitors in the My Life, Our Future Research Repository
Source: Front Med (Lausanne). 2022 Jun 23;9:903838. doi: 10.3389/fmed.2022.903838 (PMC9260508; doi:10.3389/fmed.2022.903838)
Supplement: Supplementary file 1 [file Data_Sheet_1.XLSX]

## Sheet: S2
Supplementary table 2. Replication of single-variant associations with P<1×10-7 in the European discovery analysis in individuals of Black or African American and Hispanic, Latino/a, or Spanish origin.
AF, allele frequency; BETA, beta (effect) estimate; CI_Low, 95% confidence interval, lower bound; CI_upper, 95%; confidence interval, upper bound; Converged, whether the test converged; N, number of samples; OR, odds ratio; PVAL_META, p-value for the meta-analysis (Wald tests); PVAL_SCORE, P value for GMMAT score test; PVAL_WALD, p-value for Wald test; SE, standard error around beta.
Variant	Chromosome	Position	Reference allele	Alternative allele	European										Black or African American									Hispanic, Latino/a, Spanish									Meta-analysis
					N	AF	PVAL_SCORE	BETA	SE	PVAL_WALD	converged	OR	CI_low	CI_upper	N	AF	BETA	SE	PVAL_WALD	converged	OR	CI_low	CI_upper	N	AF	BETA	SE	PVAL_WALD	converged	OR	CI_low	CI_upper	PVAL_META	OR	CI_low	CI_upper
All inhibitor
2_88445826_G_T	2	88445826	G	T	2005	0.971322	7.55321e-08	-1.20769	0.232938	2.16473e-07	TRUE	0.298886	0.189332	0.471831	276	0.992754	NA	NA	NA	NA	NA	NA	NA	324	0.993827	NA	NA	NA	NA	NA	NA	NA	2.16473e-07	0.298886	0.189334	0.471827
16_17740055_C_G	16	17740055	C	G	2005	0.266583	1.40164e-07	0.543048	0.102055	1.0312e-07	TRUE	1.72124	1.4092	2.10239	276	0.324275	0.13018	0.215796	0.546338	TRUE	1.13903	0.746187	1.7387	324	0.265432	-0.1302	0.218242	0.550784	TRUE	0.87792	0.572379	1.34656	9.16626e-06	1.45784	1.23418	1.72203
19_53737225_A_T	19	53737225	A	T	2005	0.98803	2.09457e-07	-1.55994	0.332602	2.73049e-06	TRUE	0.210148	0.109499	0.403313	276	1	NA	NA	NA	NA	NA	NA	NA	324	0.989197	-1.73827	0.905081	0.0547855	TRUE	0.175823	0.0298302	1.03633	4.08957e-07	0.205736	0.111577	0.379357
18_54422043_T_C	18	54422043	T	C	2005	0.982544	2.17175e-07	-1.34368	0.277783	1.31704e-06	TRUE	0.260883	0.151353	0.449676	276	0.994565	NA	NA	NA	NA	NA	NA	NA	324	0.996914	NA	NA	NA	NA	NA	NA	NA	1.31704e-06	0.260883	0.151355	0.449671
18_54391737_T_C	18	54391737	T	C	2005	0.982294	2.43231e-07	-1.33119	0.276803	1.51563e-06	TRUE	0.264162	0.15355	0.454454	276	0.994565	NA	NA	NA	NA	NA	NA	NA	324	0.996914	NA	NA	NA	NA	NA	NA	NA	1.51563e-06	0.264162	0.153552	0.45445
2_88475618_C_A	2	88475618	C	A	2005	0.964838	2.98216e-07	-1.06912	0.21732	8.67326e-07	TRUE	0.34331	0.224233	0.525621	276	0.990942	NA	NA	NA	NA	NA	NA	NA	324	0.993827	NA	NA	NA	NA	NA	NA	NA	8.67326e-07	0.34331	0.224235	0.525617
2_20569858_A_G	2	20569858	A	G	2005	0.980798	8.31787e-07	-1.3342	0.279345	1.7868e-06	TRUE	0.26337	0.152329	0.455354	276	0.996377	NA	NA	NA	NA	NA	NA	NA	324	0.987654	0.0843385	0.936536	0.928245	TRUE	1.088	0.173553	6.82061	5.33528e-06	0.295732	0.175	0.499755
High-titer inhibitors
22_22062961_A_G	22	22062961	A	G	1809	0.97623	5.92147e-07	-1.54326	0.331329	3.19617e-06	TRUE	0.213683	0.111619	0.409075	234	0.839744	-0.879044	0.344562	0.0107354	TRUE	0.41518	0.211319	0.815704	269	0.767658	-0.0664384	0.3563	0.852078	TRUE	0.935721	0.465433	1.8812	1.29159e-05	0.420946	0.28534	0.620998
22_22063263_C_T	22	22063263	C	T	1809	0.97623	5.92147e-07	-1.54326	0.331329	3.19617e-06	TRUE	0.213683	0.111619	0.409075	234	0.839744	-0.879044	0.344562	0.0107354	TRUE	0.41518	0.211319	0.815704	269	0.767658	-0.0664384	0.3563	0.852078	TRUE	0.935721	0.465433	1.8812	1.29159e-05	0.420946	0.28534	0.620998
22_22063281_A_G	22	22063281	A	G	1809	0.97623	5.92147e-07	-1.54326	0.331329	3.19617e-06	TRUE	0.213683	0.111619	0.409075	234	0.839744	-0.879044	0.344562	0.0107354	TRUE	0.41518	0.211319	0.815704	269	0.767658	-0.0664384	0.3563	0.852078	TRUE	0.935721	0.465433	1.8812	1.29159e-05	0.420946	0.28534	0.620998
22_22063637_A_G	22	22063637	A	G	1809	0.97623	5.92147e-07	-1.54326	0.331329	3.19617e-06	TRUE	0.213683	0.111619	0.409075	234	0.831197	-0.841417	0.345192	0.0147878	TRUE	0.431099	0.219151	0.848028	269	0.765799	-0.0640737	0.356414	0.85733	TRUE	0.937936	0.466431	1.88607	1.76446e-05	0.42647	0.289006	0.629319
22_22063933_G_C	22	22063933	G	C	1809	0.97623	5.92147e-07	-1.54326	0.331329	3.19617e-06	TRUE	0.213683	0.111619	0.409075	234	0.831197	-0.841417	0.345192	0.0147878	TRUE	0.431099	0.219151	0.848028	269	0.765799	-0.0640737	0.356414	0.85733	TRUE	0.937936	0.466431	1.88607	1.76446e-05	0.42647	0.289006	0.629319
22_22064404_C_A	22	22064404	C	A	1809	0.97623	5.92147e-07	-1.54326	0.331329	3.19617e-06	TRUE	0.213683	0.111619	0.409075	234	0.831197	-0.841417	0.345192	0.0147878	TRUE	0.431099	0.219151	0.848028	269	0.765799	-0.0640737	0.356414	0.85733	TRUE	0.937936	0.466431	1.88607	1.76446e-05	0.42647	0.289006	0.629319
22_22064425_C_T	22	22064425	C	T	1809	0.97623	5.92147e-07	-1.54326	0.331329	3.19617e-06	TRUE	0.213683	0.111619	0.409075	234	0.831197	-0.841417	0.345192	0.0147878	TRUE	0.431099	0.219151	0.848028	269	0.765799	-0.0640737	0.356414	0.85733	TRUE	0.937936	0.466431	1.88607	1.76446e-05	0.42647	0.289006	0.629319
22_22064570_G_A	22	22064570	G	A	1809	0.97623	5.92147e-07	-1.54326	0.331329	3.19617e-06	TRUE	0.213683	0.111619	0.409075	234	0.831197	-0.841417	0.345192	0.0147878	TRUE	0.431099	0.219151	0.848028	269	0.765799	-0.0640737	0.356414	0.85733	TRUE	0.937936	0.466431	1.88607	1.76446e-05	0.42647	0.289006	0.629319
22_22061189_T_G	22	22061189	T	G	1809	0.97623	5.92147e-07	-1.54326	0.331329	3.19617e-06	TRUE	0.213683	0.111619	0.409075	234	0.856838	-0.764943	0.35478	0.0310753	TRUE	0.465361	0.232164	0.93279	269	0.769517	-0.0750158	0.355786	0.833008	TRUE	0.927729	0.461923	1.86326	3.33355e-05	0.435768	0.294346	0.645138
22_22064847_T_C	22	22064847	T	C	1809	0.97623	5.92147e-07	-1.54326	0.331329	3.19617e-06	TRUE	0.213683	0.111619	0.409075	234	0.820513	-0.736784	0.343987	0.0322019	TRUE	0.478651	0.2439	0.939348	269	0.763941	-0.060502	0.356662	0.865298	TRUE	0.941292	0.467873	1.89374	3.83049e-05	0.441915	0.299582	0.651871
22_22063323_A_G	22	22063323	A	G	1809	0.976783	3.68753e-07	-1.57661	0.333677	2.3016e-06	TRUE	0.206674	0.107462	0.397483	234	0.912393	-0.848886	0.417443	0.0419982	TRUE	0.427891	0.188799	0.969769	269	0.776952	-0.177937	0.35816	0.619325	TRUE	0.836996	0.414812	1.68886	1.68372e-05	0.403785	0.267155	0.610291
22_22063414_G_A	22	22063414	G	A	1809	0.976783	3.68753e-07	-1.57661	0.333677	2.3016e-06	TRUE	0.206674	0.107462	0.397483	234	0.912393	-0.848886	0.417443	0.0419982	TRUE	0.427891	0.188799	0.969769	269	0.776952	-0.177937	0.35816	0.619325	TRUE	0.836996	0.414812	1.68886	1.68372e-05	0.403785	0.267155	0.610291
22_22067462_A_G	22	22067462	A	G	1809	0.97623	9.06469e-07	-1.51438	0.329983	4.44767e-06	TRUE	0.219943	0.115193	0.41995	234	0.854701	-0.751931	0.369789	0.0420118	TRUE	0.471455	0.228386	0.973221	269	0.773234	-0.128778	0.356605	0.718009	TRUE	0.879169	0.437043	1.76856	3.51722e-05	0.432482	0.290742	0.643323
22_22062158_G_A	22	22062158	G	A	1809	0.976506	5.53449e-07	-1.54701	0.331683	3.09942e-06	TRUE	0.212884	0.111124	0.407828	234	0.848291	-0.708539	0.353574	0.045077	TRUE	0.492363	0.246217	0.984586	269	0.767658	-0.0720522	0.355826	0.839532	TRUE	0.930482	0.463257	1.86893	4.89048e-05	0.443804	0.299852	0.656865
22_22061559_T_C	22	22061559	T	C	1809	0.97623	5.92147e-07	-1.54326	0.331329	3.19617e-06	TRUE	0.213683	0.111619	0.409075	234	0.848291	-0.708539	0.353574	0.045077	TRUE	0.492363	0.246217	0.984586	269	0.767658	-0.0720522	0.355826	0.839532	TRUE	0.930482	0.463257	1.86893	4.94082e-05	0.444157	0.300136	0.657287
22_22061668_A_C	22	22061668	A	C	1809	0.97623	5.92147e-07	-1.54326	0.331329	3.19617e-06	TRUE	0.213683	0.111619	0.409075	234	0.848291	-0.708539	0.353574	0.045077	TRUE	0.492363	0.246217	0.984586	269	0.767658	-0.0720522	0.355826	0.839532	TRUE	0.930482	0.463257	1.86893	4.94082e-05	0.444157	0.300136	0.657287
22_22061822_T_C	22	22061822	T	C	1809	0.97623	5.92147e-07	-1.54326	0.331329	3.19617e-06	TRUE	0.213683	0.111619	0.409075	234	0.848291	-0.708539	0.353574	0.045077	TRUE	0.492363	0.246217	0.984586	269	0.767658	-0.0720522	0.355826	0.839532	TRUE	0.930482	0.463257	1.86893	4.94082e-05	0.444157	0.300136	0.657287
22_22061842_T_C	22	22061842	T	C	1809	0.97623	5.92147e-07	-1.54326	0.331329	3.19617e-06	TRUE	0.213683	0.111619	0.409075	234	0.848291	-0.708539	0.353574	0.045077	TRUE	0.492363	0.246217	0.984586	269	0.767658	-0.0720522	0.355826	0.839532	TRUE	0.930482	0.463257	1.86893	4.94082e-05	0.444157	0.300136	0.657287
22_22062019_T_G	22	22062019	T	G	1809	0.97623	5.92147e-07	-1.54326	0.331329	3.19617e-06	TRUE	0.213683	0.111619	0.409075	234	0.848291	-0.708539	0.353574	0.045077	TRUE	0.492363	0.246217	0.984586	269	0.767658	-0.0720522	0.355826	0.839532	TRUE	0.930482	0.463257	1.86893	4.94082e-05	0.444157	0.300136	0.657287
22_22061973_G_A	22	22061973	G	A	1809	0.975954	9.96995e-07	-1.50516	0.329519	4.92946e-06	TRUE	0.221981	0.116365	0.423455	234	0.848291	-0.708539	0.353574	0.045077	TRUE	0.492363	0.246217	0.984586	269	0.767658	-0.0720522	0.355826	0.839532	TRUE	0.930482	0.463257	1.86893	6.04165e-05	0.449092	0.303709	0.664069
22_22057613_C_T	22	22057613	C	T	1809	0.97623	5.92147e-07	-1.54326	0.331329	3.19617e-06	TRUE	0.213683	0.111619	0.409075	234	0.809829	-0.686136	0.343437	0.0457328	TRUE	0.503518	0.256847	0.987085	269	0.763941	-0.0466064	0.354451	0.895389	TRUE	0.954463	0.47648	1.91194	6.18506e-05	0.45271	0.307193	0.667156
22_22065715_C_T	22	22065715	C	T	1809	0.97623	5.92147e-07	-1.54326	0.331329	3.19617e-06	TRUE	0.213683	0.111619	0.409075	234	0.801282	-0.635765	0.329619	0.0537571	TRUE	0.52953	0.277532	1.01034	269	0.763941	-0.060502	0.356662	0.865298	TRUE	0.941292	0.467873	1.89374	6.76199e-05	0.458948	0.312886	0.673194
22_22065486_C_A	22	22065486	C	A	1809	0.97623	5.92147e-07	-1.54326	0.331329	3.19617e-06	TRUE	0.213683	0.111619	0.409075	234	0.814103	-0.623656	0.335675	0.0631808	TRUE	0.535981	0.277599	1.03486	269	0.763941	-0.060502	0.356662	0.865298	TRUE	0.941292	0.467873	1.89374	7.8971e-05	0.460021	0.312856	0.676412
22_22065362_G_A	22	22065362	G	A	1809	0.97623	5.92147e-07	-1.54326	0.331329	3.19617e-06	TRUE	0.213683	0.111619	0.409075	234	0.811966	-0.607876	0.335628	0.0701163	TRUE	0.544506	0.28204	1.05122	269	0.763941	-0.060502	0.356662	0.865298	TRUE	0.941292	0.467873	1.89374	8.85261e-05	0.462528	0.314567	0.680085
22_22062292_C_T	22	22062292	C	T	1809	0.977059	3.60213e-07	-1.5804	0.334056	2.23468e-06	TRUE	0.205892	0.106976	0.396273	234	0.929487	-0.779417	0.462177	0.091718	TRUE	0.458673	0.185392	1.13479	269	0.786245	-0.265524	0.357918	0.458174	TRUE	0.766804	0.380205	1.5465	1.75992e-05	0.395725	0.259178	0.604209
22_22059570_C_T	22	22059570	C	T	1809	0.976783	3.68753e-07	-1.57661	0.333677	2.3016e-06	TRUE	0.206674	0.107462	0.397483	234	0.901709	-0.674912	0.41198	0.101377	TRUE	0.509201	0.227094	1.14176	269	0.773234	-0.170161	0.357457	0.634051	TRUE	0.843529	0.418626	1.6997	4.3843e-05	0.424153	0.281102	0.640002
22_22062435_G_C	22	22062435	G	C	1809	0.976783	3.68753e-07	-1.57661	0.333677	2.3016e-06	TRUE	0.206674	0.107462	0.397483	234	0.901709	-0.674912	0.41198	0.101377	TRUE	0.509201	0.227094	1.14176	269	0.775093	-0.174419	0.358452	0.626549	TRUE	0.839945	0.416035	1.69579	4.21155e-05	0.422976	0.280211	0.638477
22_22064840_A_G	22	22064840	A	G	1809	0.976783	3.68753e-07	-1.57661	0.333677	2.3016e-06	TRUE	0.206674	0.107462	0.397483	234	0.901709	-0.674912	0.41198	0.101377	TRUE	0.509201	0.227094	1.14176	269	0.775093	-0.174419	0.358452	0.626549	TRUE	0.839945	0.416035	1.69579	4.21155e-05	0.422976	0.280211	0.638477
12_55524002_A_G	12	55524002	A	G	1809	0.688226	5.15005e-07	-0.788642	0.160835	9.41827e-07	TRUE	0.454461	0.331582	0.622877	234	0.903846	0.967754	0.593719	0.103104	TRUE	2.63203	0.822065	8.42702	269	0.819703	0.0395668	0.394048	0.920018	TRUE	1.04036	0.480578	2.25218	7.18424e-05	0.563593	0.424641	0.748013
12_55511016_A_G	12	55511016	A	G	1809	0.688778	9.42023e-07	-0.772401	0.161078	1.62503e-06	TRUE	0.461903	0.336852	0.633377	234	0.903846	0.967754	0.593719	0.103104	TRUE	2.63203	0.822065	8.42702	269	0.815985	-0.0626169	0.389382	0.872242	TRUE	0.939303	0.437882	2.01491	7.45455e-05	0.564442	0.425329	0.749053
12_55505783_C_G	12	55505783	C	G	1809	0.688502	9.71703e-07	-0.771398	0.160998	1.65656e-06	TRUE	0.462366	0.337242	0.633914	234	0.903846	0.967754	0.593719	0.103104	TRUE	2.63203	0.822065	8.42702	269	0.815985	-0.0626169	0.389382	0.872242	TRUE	0.939303	0.437882	2.01491	7.54567e-05	0.564807	0.425652	0.749453
22_22060252_AT_A	22	22060252	AT	A	1809	0.97623	5.92147e-07	-1.54326	0.331329	3.19617e-06	TRUE	0.213683	0.111619	0.409075	234	0.83547	-0.557484	0.345674	0.1068	TRUE	0.572648	0.290834	1.12754	269	0.769517	-0.0835563	0.361644	0.817279	TRUE	0.919839	0.452767	1.86874	0.000112058	0.462706	0.312958	0.684107
22_22057402_A_G	22	22057402	A	G	1809	0.976783	3.68753e-07	-1.57661	0.333677	2.3016e-06	TRUE	0.206674	0.107462	0.397483	234	0.863248	-0.489635	0.378111	0.195338	TRUE	0.61285	0.292078	1.28591	269	0.769517	-0.144287	0.357137	0.686206	TRUE	0.86564	0.429869	1.74316	0.000125484	0.455727	0.30499	0.680964
22_22050062_A_G	22	22050062	A	G	1809	0.976783	3.68753e-07	-1.57661	0.333677	2.3016e-06	TRUE	0.206674	0.107462	0.397483	234	0.90812	-0.529341	0.429663	0.217952	TRUE	0.588993	0.253731	1.36725	269	0.773234	-0.170161	0.357457	0.634051	TRUE	0.843529	0.418626	1.6997	9.844e-05	0.437759	0.288854	0.663427
22_22057855_A_AAT	22	22057855	A	AAT	1809	0.976783	3.68753e-07	-1.57661	0.333677	2.3016e-06	TRUE	0.206674	0.107462	0.397483	234	0.90812	-0.529341	0.429663	0.217952	TRUE	0.588993	0.253731	1.36725	269	0.773234	-0.170161	0.357457	0.634051	TRUE	0.843529	0.418626	1.6997	9.844e-05	0.437759	0.288854	0.663427
22_22056950_T_C	22	22056950	T	C	1809	0.976783	3.68753e-07	-1.57661	0.333677	2.3016e-06	TRUE	0.206674	0.107462	0.397483	234	0.869658	-0.456438	0.396666	0.249861	TRUE	0.633536	0.291154	1.37854	269	0.769517	-0.144287	0.357137	0.686206	TRUE	0.86564	0.429869	1.74316	0.000157554	0.456153	0.303601	0.68536
3_72159116_A_G	3	72159116	A	G	1809	0.964898	9.90928e-07	-1.35589	0.295235	4.37789e-06	TRUE	0.257717	0.144489	0.459677	234	0.899573	0.440485	0.530641	0.406483	TRUE	1.55346	0.549047	4.39532	269	0.97026	-0.143576	0.903969	0.873804	TRUE	0.866255	0.14729	5.09471	0.000440333	0.418141	0.257129	0.679977
Intronic inversions
6_32438468_C_CA	6	32438468	C	CA	553	0.226944	2.89118e-08	0.896676	0.167101	8.04641e-08	TRUE	2.45144	1.76678	3.40142	98	0.234694	0.836501	0.40637	0.0395449	TRUE	2.30828	1.04083	5.11914	123	0.113821	0.0686712	0.451866	0.879209	TRUE	1.07108	0.441761	2.59693	4.11756e-08	2.23038	1.67459	2.97063
6_32429532_G_A	6	32429532	G	A	553	0.200723	4.12659e-08	0.903233	0.170388	1.15155e-07	TRUE	2.46757	1.76698	3.44593	98	0.214286	0.602255	0.426143	0.157577	TRUE	1.82623	0.792165	4.21013	123	0.097561	0.230424	0.50081	0.645442	TRUE	1.25913	0.471818	3.36024	9.69041e-08	2.23549	1.66325	3.00459
6_32430007_A_G	6	32430007	A	G	553	0.200723	4.12659e-08	0.903233	0.170388	1.15155e-07	TRUE	2.46757	1.76698	3.44593	98	0.214286	0.602255	0.426143	0.157577	TRUE	1.82623	0.792165	4.21013	123	0.097561	0.230424	0.50081	0.645442	TRUE	1.25913	0.471818	3.36024	9.69041e-08	2.23549	1.66325	3.00459
6_32430971_A_C	6	32430971	A	C	553	0.200723	4.12659e-08	0.903233	0.170388	1.15155e-07	TRUE	2.46757	1.76698	3.44593	98	0.214286	0.602255	0.426143	0.157577	TRUE	1.82623	0.792165	4.21013	123	0.097561	0.230424	0.50081	0.645442	TRUE	1.25913	0.471818	3.36024	9.69041e-08	2.23549	1.66325	3.00459
6_32431382_C_T	6	32431382	C	T	553	0.200723	4.12659e-08	0.903233	0.170388	1.15155e-07	TRUE	2.46757	1.76698	3.44593	98	0.214286	0.602255	0.426143	0.157577	TRUE	1.82623	0.792165	4.21013	123	0.097561	0.230424	0.50081	0.645442	TRUE	1.25913	0.471818	3.36024	9.69041e-08	2.23549	1.66325	3.00459
6_32434909_T_C	6	32434909	T	C	553	0.200723	4.12659e-08	0.903233	0.170388	1.15155e-07	TRUE	2.46757	1.76698	3.44593	98	0.214286	0.602255	0.426143	0.157577	TRUE	1.82623	0.792165	4.21013	123	0.097561	0.230424	0.50081	0.645442	TRUE	1.25913	0.471818	3.36024	9.69041e-08	2.23549	1.66325	3.00459
6_32438696_G_A	6	32438696	G	A	553	0.200723	4.12659e-08	0.903233	0.170388	1.15155e-07	TRUE	2.46757	1.76698	3.44593	98	0.214286	0.602255	0.426143	0.157577	TRUE	1.82623	0.792165	4.21013	123	0.097561	0.230424	0.50081	0.645442	TRUE	1.25913	0.471818	3.36024	9.69041e-08	2.23549	1.66325	3.00459
6_32438927_G_T	6	32438927	G	T	553	0.200723	4.12659e-08	0.903233	0.170388	1.15155e-07	TRUE	2.46757	1.76698	3.44593	98	0.214286	0.602255	0.426143	0.157577	TRUE	1.82623	0.792165	4.21013	123	0.097561	0.230424	0.50081	0.645442	TRUE	1.25913	0.471818	3.36024	9.69041e-08	2.23549	1.66325	3.00459
6_32615965_A_G	6	32615965	A	G	553	0.294756	1.30472e-07	0.810468	0.156957	2.4222e-07	TRUE	2.24896	1.6534	3.05905	98	0.214286	0.351811	0.428324	0.411438	TRUE	1.42164	0.614034	3.29144	123	0.203252	0.615456	0.365385	0.092104	TRUE	1.8505	0.904205	3.78714	7.10328e-08	2.08857	1.59776	2.73016
6_32619215_T_G	6	32619215	T	G	553	0.285714	2.88652e-07	0.792347	0.157702	5.05161e-07	TRUE	2.20857	1.62134	3.0085	98	0.19898	0.491476	0.42923	0.252202	TRUE	1.63473	0.704819	3.79152	123	0.195122	0.499343	0.366536	0.173094	TRUE	1.64764	0.803267	3.37959	1.52713e-07	2.05545	1.57063	2.68992
6_32619218_T_C	6	32619218	T	C	553	0.285714	2.88652e-07	0.792347	0.157702	5.05161e-07	TRUE	2.20857	1.62134	3.0085	98	0.19898	0.491476	0.42923	0.252202	TRUE	1.63473	0.704819	3.79152	123	0.195122	0.499343	0.366536	0.173094	TRUE	1.64764	0.803267	3.37959	1.52713e-07	2.05545	1.57063	2.68992
6_32441140_C_T	6	32441140	C	T	553	0.217902	4.84216e-07	0.819618	0.167438	9.82824e-07	TRUE	2.26963	1.63467	3.15124	98	0.219388	0.540476	0.426328	0.204888	TRUE	1.71682	0.744438	3.95934	123	0.146341	0.0391679	0.421575	0.925976	TRUE	1.03995	0.455155	2.37608	2.13221e-06	1.99963	1.50149	2.66305
6_32441279_G_A	6	32441279	G	A	553	0.255877	9.83496e-07	0.776556	0.162645	1.80104e-06	TRUE	2.17397	1.58055	2.9902	98	0.280612	0.751466	0.385601	0.0513171	TRUE	2.12011	0.995698	4.51427	123	0.166667	-0.105603	0.394436	0.788905	TRUE	0.899782	0.415324	1.94934	2.29734e-06	1.9386	1.47314	2.55113
6_138052379_A_T	6	138052379	A	T	553	0.946655	8.83457e-07	-1.28634	0.280839	4.64167e-06	TRUE	0.276279	0.159329	0.479074	98	0.97449	0.456384	1.23323	0.711329	TRUE	1.57836	0.140752	17.6992	123	0.947154	0.000924105	0.670745	0.998901	TRUE	1.00092	0.268814	3.72693	4.94639e-05	0.357434	0.217472	0.587475

## Sheet: S3
Supplementary table 3. Human leukocyte antigen (HLA) allele association results for all inhibitor patients in the European discovery cohort.
Estimate, logistic regression beta estimate; Frequency, HLA allele frequency; H95, 95% confidence interval, higher (upper) bound; L95, 95% confidence interaval, lower bound; N, number of samples; OR, odds ratio; Pr(>|z|), P value; SE, standard error around the beta; Std. Error, standard error.
Allele	N	Frequency	Estimate	Std. Error	z value	Pr(>|z|)	SE	OR	L95	H95
DRB1*15:01	1987	0.130599	0.487254	0.129509	3.76231	0.000168348	0.129509	1.62784	1.26291	2.09823
DQB1*06:02	1987	0.129089	0.416076	0.13108	3.17422	0.00150241	0.13108	1.516	1.17252	1.96009
DQA1*01:02	1987	0.196527	0.287037	0.112569	2.54987	0.0107764	0.112569	1.33247	1.06865	1.66142
DRB1*14:01	1987	0.0234021	-1.11926	0.440205	-2.5426	0.0110033	0.440205	0.326521	0.137785	0.773785
F*01:04	1987	0.0173629	0.730635	0.29685	2.4613	0.0138435	0.29685	2.0764	1.16045	3.71531
C*12:03	1987	0.048314	-0.640827	0.264715	-2.42082	0.0154856	0.264715	0.526856	0.31359	0.885161
DQB1*05:03	1987	0.0259185	-0.820164	0.368109	-2.22804	0.0258776	0.368109	0.44036	0.214026	0.906042
DQA1*01:01	1987	0.137393	-0.314628	0.145163	-2.16742	0.0302029	0.145163	0.73006	0.54928	0.970339
F*01:01	1987	0.981631	-0.609577	0.284834	-2.14012	0.0323453	0.284834	0.543581	0.311035	0.949991
B*38:01	1987	0.0206341	-0.924157	0.442937	-2.08643	0.0369396	0.442937	0.396866	0.166574	0.945538
C*14:02	1987	0.015853	0.653883	0.316774	2.06419	0.0389995	0.316774	1.92299	1.03356	3.57784
A*03:01	1987	0.133115	0.247215	0.126144	1.95978	0.0500212	0.126144	1.28045	0.999973	1.63961
B*07:02	1987	0.130599	0.232867	0.131578	1.76981	0.0767594	0.131578	1.26221	0.975285	1.63356
C*03:04	1987	0.0825365	0.260037	0.159482	1.63051	0.102994	0.159482	1.29698	0.948809	1.77291
B*44:02	1987	0.0860594	-0.282753	0.17632	-1.60364	0.108794	0.17632	0.753706	0.533477	1.06485
B*35:03	1987	0.0173629	-0.731179	0.460313	-1.58844	0.112187	0.460313	0.481341	0.195266	1.18653
B*40:02	1987	0.0145949	0.531909	0.336052	1.58282	0.113464	0.336052	1.70218	0.880951	3.28896
DQA1*04:01	1987	0.0251636	-0.52201	0.337586	-1.5463	0.122032	0.337586	0.593327	0.30615	1.14988
B*15:01	1987	0.0671867	0.269243	0.175862	1.53099	0.125772	0.175862	1.30897	0.927329	1.84768
DQB1*04:02	1987	0.0234021	-0.531008	0.352246	-1.50749	0.131684	0.352246	0.588012	0.294814	1.1728
DRB1*08:01	1987	0.0201309	-0.583961	0.389695	-1.49851	0.134002	0.389695	0.557685	0.259821	1.19703
DQB1*03:02	1987	0.106945	0.197267	0.139611	1.41298	0.157663	0.139611	1.21807	0.926473	1.60144
DQB1*03:01	1987	0.193005	-0.170123	0.125129	-1.35958	0.173962	0.125129	0.843561	0.660092	1.07802
E*01:03	1987	0.424761	0.12485	0.0947025	1.31834	0.187389	0.0947025	1.13298	0.941043	1.36406
A*25:01	1987	0.018621	-0.514126	0.391891	-1.31191	0.18955	0.391891	0.598023	0.277417	1.28915
C*05:01	1987	0.0832914	-0.22678	0.178404	-1.27116	0.203671	0.178404	0.797096	0.561889	1.13076
E*01:01	1987	0.574233	-0.118996	0.0946505	-1.25722	0.208675	0.0946505	0.887811	0.737484	1.06878
DQA1*05:01	1987	0.239809	-0.138316	0.114574	-1.20722	0.227348	0.114574	0.870823	0.695668	1.09008
C*16:01	1987	0.0367388	-0.344284	0.289832	-1.18787	0.234883	0.289832	0.708728	0.401578	1.2508
C*07:02	1987	0.138903	0.15216	0.128794	1.18143	0.237432	0.128794	1.16435	0.904589	1.4987
C*08:02	1987	0.0342224	-0.32352	0.274324	-1.17934	0.238264	0.274324	0.723597	0.422657	1.23881
DQB1*02:01	1987	0.209361	-0.138017	0.119853	-1.15155	0.249505	0.119853	0.871084	0.688714	1.10174
DPB1*10:01	1987	0.0171112	0.362087	0.317947	1.13883	0.254774	0.317947	1.43632	0.770213	2.67852
C*15:02	1987	0.0203825	0.334876	0.311347	1.07557	0.282118	0.311347	1.39777	0.759296	2.57311
DRB1*03:01	1987	0.110468	-0.167663	0.158587	-1.05723	0.290409	0.158587	0.845639	0.619716	1.15392
DQB1*05:01	1987	0.113739	-0.158508	0.152497	-1.03942	0.29861	0.152497	0.853416	0.632926	1.15072
B*51:01	1987	0.0498239	0.213229	0.2065	1.03259	0.301797	0.2065	1.23767	0.825711	1.85516
DRB1*15:13	1987	0.0191243	-0.385457	0.37418	-1.03014	0.302946	0.37418	0.68014	0.326655	1.41614
A*11:01	1987	0.0626573	-0.210454	0.204299	-1.03013	0.302951	0.204299	0.810216	0.542873	1.20922
A*26:01	1987	0.0306995	0.235616	0.257166	0.916202	0.359561	0.257166	1.26569	0.76458	2.09522
DPB1*04:01	1987	0.408153	0.0819095	0.094893	0.863178	0.38804	0.094893	1.08536	0.901153	1.30722
A*01:01	1987	0.16004	-0.107748	0.132591	-0.812639	0.416425	0.132591	0.897853	0.692376	1.16431
B*14:02	1987	0.0259185	-0.241351	0.303748	-0.794578	0.426859	0.303748	0.785566	0.433139	1.42475
DRB1*07:01	1987	0.128083	0.116181	0.1467	0.791965	0.428381	0.1467	1.1232	0.842526	1.49737
DPB1*13:01	1987	0.0201309	0.253625	0.321192	0.789636	0.42974	0.321192	1.28869	0.686663	2.41853
G*01:04	1987	0.083543	-0.127981	0.164457	-0.778202	0.43645	0.164457	0.87987	0.637426	1.21453
C*01:02	1987	0.0359839	0.190653	0.249796	0.763235	0.445323	0.249796	1.21004	0.741599	1.97438
B*40:01	1987	0.0573729	0.14228	0.186704	0.762062	0.446023	0.186704	1.1529	0.799587	1.66233
DQB1*03:03	1987	0.0528435	0.156815	0.2063	0.76013	0.447177	0.2063	1.16978	0.780724	1.75271
B*44:03	1987	0.0523402	-0.167578	0.220735	-0.759184	0.447743	0.220735	0.84571	0.548691	1.30351
DQB1*06:03	1987	0.0681933	0.135365	0.17889	0.756695	0.449233	0.17889	1.14495	0.806333	1.62578
A*23:01	1987	0.0183694	-0.263757	0.351155	-0.751113	0.452585	0.351155	0.76816	0.385961	1.52884
C*07:04	1987	0.0163563	-0.272619	0.368001	-0.74081	0.458809	0.368001	0.761383	0.37013	1.56622
DQB1*06:04	1987	0.0377453	-0.188971	0.25513	-0.740686	0.458884	0.25513	0.82781	0.502065	1.3649
DRB1*11:01	1987	0.0500755	-0.162748	0.220507	-0.738063	0.460476	0.220507	0.849805	0.551595	1.30924
B*57:01	1987	0.0392552	-0.187993	0.261492	-0.718925	0.472187	0.261492	0.828621	0.496329	1.38338
DRB1*04:04	1987	0.0339708	0.171652	0.24848	0.690808	0.489686	0.24848	1.18726	0.72952	1.93222
DPB1*11:01	1987	0.0254152	-0.23225	0.339847	-0.683398	0.494356	0.339847	0.792748	0.407241	1.54319
C*02:02	1987	0.0503271	0.123816	0.201447	0.614632	0.538798	0.201447	1.13181	0.762602	1.67976
DRB1*13:03	1987	0.01384	0.246094	0.404505	0.608385	0.542932	0.404505	1.27902	0.578837	2.82617
DRB1*12:01	1987	0.0181178	0.202109	0.338812	0.596524	0.550826	0.338812	1.22398	0.630047	2.37781
A*31:01	1987	0.029693	0.151373	0.258413	0.585778	0.558025	0.258413	1.16343	0.701092	1.93066
A*32:01	1987	0.0362355	0.14007	0.2436	0.574999	0.565292	0.2436	1.15035	0.713633	1.85433
G*01:01	1987	0.857826	0.073186	0.131079	0.558334	0.576617	0.131079	1.07593	0.832161	1.39111
DPB1*17:01	1987	0.0156014	-0.200358	0.37794	-0.530131	0.596021	0.37794	0.818438	0.390191	1.7167
DQA1*01:03	1987	0.0734776	0.0934501	0.176349	0.529917	0.596169	0.176349	1.09796	0.777095	1.5513
DRB3*03:01	1987	0.0777554	0.0681119	0.128607	0.529611	0.596382	0.128607	1.07049	0.83197	1.37738
DRB1*10:01	1987	0.0105687	-0.266385	0.507036	-0.525377	0.599321	0.507036	0.766144	0.283605	2.0697
B*27:05	1987	0.0395068	0.123898	0.235869	0.525282	0.599387	0.235869	1.1319	0.712906	1.79715
B*08:01	1987	0.105939	-0.0817667	0.158065	-0.517296	0.604949	0.158065	0.921487	0.675991	1.25614
DQA1*03:01	1987	0.183946	0.0604404	0.11795	0.512426	0.608353	0.11795	1.0623	0.84304	1.3386
A*30:01	1987	0.016608	-0.192382	0.378137	-0.508762	0.610919	0.378137	0.824992	0.393163	1.73112
G*01:05N	1987	0.016608	-0.192382	0.378137	-0.508762	0.610919	0.378137	0.824992	0.393163	1.73112
G*01:03	1987	0.0402617	0.104948	0.227691	0.460925	0.644852	0.227691	1.11065	0.710828	1.73537
DPB1*01:01	1987	0.0505788	0.095437	0.209577	0.455379	0.648836	0.209577	1.10014	0.729545	1.65899
DQB1*05:02	1987	0.0150981	0.16708	0.375152	0.445365	0.656056	0.375152	1.18185	0.566534	2.46546
DPB1*03:01	1987	0.110216	-0.0680844	0.152947	-0.445151	0.65621	0.152947	0.934182	0.692214	1.26073
A*24:02	1987	0.0830398	-0.0762422	0.171397	-0.444828	0.656444	0.171397	0.926592	0.662205	1.29654
DRB1*09:01	1987	0.0118269	-0.195667	0.459507	-0.425819	0.67024	0.459507	0.822286	0.334105	2.02378
B*13:02	1987	0.0251636	0.112467	0.282691	0.397844	0.690745	0.282691	1.11904	0.643002	1.94749
DPA1*02:01	1987	0.140664	0.0535659	0.134831	0.397281	0.69116	0.134831	1.05503	0.810014	1.37415
DRB3*01:01	1987	0.62003	-0.0274775	0.0705301	-0.389586	0.696843	0.0705301	0.972897	0.847286	1.11713
DQB1*06:09	1987	0.0118269	0.162334	0.419633	0.386848	0.698869	0.419633	1.17625	0.516775	2.67732
DRB1*13:02	1987	0.0503271	-0.0839553	0.217028	-0.386841	0.698874	0.217028	0.919472	0.600898	1.40694
DQA1*02:01	1987	0.139406	0.0505509	0.135107	0.374156	0.708289	0.135107	1.05185	0.80714	1.37075
DPB1*14:01	1987	0.0145949	0.133788	0.390033	0.343017	0.731586	0.390033	1.14315	0.532231	2.45531
DPB1*02:01	1987	0.13387	-0.0445146	0.139708	-0.318626	0.75001	0.139708	0.956462	0.727354	1.25774
DPA1*01:03	1987	0.821087	0.0382247	0.124553	0.306895	0.758924	0.124553	1.03896	0.813915	1.32624
DRB1*01:01	1987	0.0858078	-0.0507936	0.16647	-0.305122	0.760273	0.16647	0.950475	0.685865	1.31717
DPA1*02:02	1987	0.0244087	-0.089171	0.305215	-0.292158	0.770166	0.305215	0.914689	0.502886	1.66371
DPB1*04:02	1987	0.111726	0.0408093	0.142687	0.286006	0.774873	0.142687	1.04165	0.787528	1.37778
C*07:01	1987	0.148717	-0.0372928	0.13246	-0.28154	0.778296	0.13246	0.963394	0.743108	1.24898
A*02:05	1987	0.011072	-0.130417	0.467765	-0.278809	0.780392	0.467765	0.877729	0.350906	2.19548
DRB3*02:02	1987	0.284097	0.021157	0.0765006	0.27656	0.782118	0.0765006	1.02138	0.879164	1.18661
DRB1*04:01	1987	0.0825365	-0.0465477	0.177514	-0.26222	0.793152	0.177514	0.954519	0.674034	1.35172
C*06:02	1987	0.094615	0.0395271	0.154519	0.255807	0.7981	0.154519	1.04032	0.768488	1.4083
A*02:01	1987	0.274786	0.0256042	0.106312	0.240841	0.809679	0.106312	1.02593	0.832962	1.26361
C*04:01	1987	0.101409	0.0356293	0.148374	0.240133	0.810227	0.148374	1.03627	0.774775	1.38603
DRB1*13:01	1987	0.0654253	0.0441592	0.187025	0.236114	0.813344	0.187025	1.04515	0.724402	1.50791
B*55:01	1987	0.0203825	-0.0767303	0.333511	-0.230068	0.818039	0.333511	0.92614	0.481711	1.7806
DRB1*16:01	1987	0.0123301	-0.0910564	0.437126	-0.208307	0.834989	0.437126	0.912966	0.387584	2.15052
DRB1*01:02	1987	0.0103171	-0.0897413	0.467754	-0.191856	0.847855	0.467754	0.914168	0.365482	2.28658
DRB4*03:01N	1987	0.653246	0.0160338	0.0939412	0.170679	0.864476	0.0939412	1.01616	0.845277	1.2216
C*03:03	1987	0.0543533	0.0308792	0.206984	0.149186	0.881407	0.206984	1.03136	0.68742	1.54739
DRB4*01:01	1987	0.342224	-0.014047	0.0943181	-0.148932	0.881607	0.0943181	0.986051	0.819623	1.18627
DRB1*11:04	1987	0.0289381	-0.0426838	0.288113	-0.148149	0.882225	0.288113	0.958214	0.544774	1.68542
DRB1*04:07	1987	0.0115752	0.0596262	0.464997	0.128229	0.897968	0.464997	1.06144	0.42666	2.64064
B*35:01	1987	0.0508304	0.0247465	0.203576	0.121559	0.903248	0.203576	1.02506	0.687796	1.52769
B*18:01	1987	0.0385003	0.0277721	0.236938	0.117213	0.906691	0.236938	1.02816	0.646213	1.63586
A*68:01	1987	0.0276799	0.0288657	0.272688	0.105856	0.915697	0.272688	1.02929	0.603141	1.75652
A*29:02	1987	0.0364872	0.0193573	0.250272	0.0773449	0.938349	0.250272	1.01955	0.624268	1.66511
DPB1*06:01	1987	0.0216407	0.019425	0.31028	0.0626046	0.950081	0.31028	1.01961	0.555035	1.87306
B*37:01	1987	0.0130851	0.0179033	0.463923	0.038591	0.969216	0.463923	1.01806	0.410087	2.5274
B*49:01	1987	0.016608	-0.0080117	0.353715	-0.0226502	0.981929	0.353715	0.99202	0.495944	1.98431
B*58:01	1987	0.0100654	-0.00173738	0.46999	-0.00369664	0.997051	0.46999	0.998264	0.397358	2.50789
DRB3*02:01	1987	0.0108203	0.000953098	0.308562	0.00308884	0.997535	0.308562	1.00095	0.546715	1.8326
DPB1*05:01	1987	0.0178661	-0.000637947	0.327718	-0.00194664	0.998447	0.327718	0.999362	0.525732	1.89969

## Sheet: S4
Supplementary table 4. Human leukocyte antigen (HLA) allele association results for inhibitor patients with intronic inversions in the European discovery cohort.
Estimate, logistic regression beta estimate; Frequency, HLA allele frequency; H95, 95% confidence interval, higher (upper) bound; L95, 95% confidence interaval, lower bound; N, number of samples; OR, odds ratio; Pr(>|z|), P value; SE, standard error around the beta; Std. Error, standard error.
Allele	N	Frequency	Estimate	Std. Error	z value	Pr(>|z|)	SE	OR	L95	H95
DRB1*15:01	551	0.145191	0.79036	0.185368	4.26375	2.01027e-05	0.185368	2.20419	1.53271	3.16984
DQB1*06:02	551	0.142468	0.745774	0.188395	3.95857	7.53999e-05	0.188395	2.10807	1.45721	3.04965
DQA1*01:02	551	0.205989	0.549292	0.164999	3.32905	0.000871421	0.164999	1.73203	1.25344	2.39334
DQB1*03:03	551	0.0435572	0.965325	0.306861	3.14581	0.00165629	0.306861	2.62564	1.4389	4.79116
B*07:02	551	0.139746	0.528086	0.189708	2.78368	0.00537461	0.189708	1.69568	1.16913	2.45939
DRB1*07:01	551	0.122505	0.571096	0.21908	2.60679	0.00913948	0.21908	1.77021	1.15223	2.71962
DQB1*03:01	551	0.171506	-0.514329	0.203584	-2.52637	0.0115248	0.203584	0.597902	0.401176	0.891095
DQA1*02:01	551	0.136116	0.479552	0.197318	2.43036	0.015084	0.197318	1.61535	1.09725	2.37808
C*06:02	551	0.092559	0.543344	0.22501	2.41475	0.0157458	0.22501	1.72176	1.10774	2.67611
C*07:02	551	0.14882	0.435236	0.182232	2.38836	0.0169238	0.182232	1.54533	1.08119	2.20871
C*12:03	551	0.0508167	-0.99383	0.420501	-2.36344	0.0181061	0.420501	0.370156	0.162348	0.843962
E*01:03	551	0.412886	0.342504	0.146803	2.33308	0.0196441	0.146803	1.40847	1.0563	1.87806
DPB1*04:01	551	0.424682	0.321303	0.138883	2.31347	0.0206966	0.138883	1.37892	1.05032	1.81034
B*57:01	551	0.0317604	0.806866	0.353796	2.2806	0.0225722	0.353796	2.24088	1.12011	4.48306
E*01:01	551	0.585299	-0.328419	0.146425	-2.24291	0.0249023	0.146425	0.720062	0.540418	0.959421
DQA1*01:01	551	0.145191	-0.493623	0.220795	-2.23566	0.0253741	0.220795	0.610411	0.395984	0.940951
C*05:01	551	0.092559	-0.62344	0.27964	-2.22944	0.0257845	0.27964	0.536097	0.309891	0.927422
B*55:01	551	0.0208711	-2.07819	1.02823	-2.02112	0.0432671	1.02823	0.125157	0.0166803	0.939086
B*44:02	551	0.0880218	-0.561259	0.281109	-1.99659	0.0458697	0.281109	0.570491	0.328824	0.989767
A*03:01	551	0.138838	0.356292	0.188592	1.88922	0.0588624	0.188592	1.42802	0.98674	2.06666
DQB1*05:01	551	0.118875	-0.427925	0.240914	-1.77626	0.0756904	0.240914	0.65186	0.406522	1.04526
DRB1*14:01	551	0.0245009	-1.02647	0.621862	-1.65063	0.0988136	0.621862	0.358271	0.105894	1.21214
DPB1*02:01	551	0.116152	-0.37782	0.234872	-1.60862	0.1077	0.234872	0.685354	0.432502	1.08603
DRB1*01:03	551	0.0127042	-1.55389	1.04438	-1.48786	0.136789	1.04438	0.211425	0.0272999	1.63738
DQA1*05:01	551	0.217786	-0.265779	0.182088	-1.45962	0.144394	0.182088	0.766609	0.53651	1.09539
DRB1*11:04	551	0.0217786	-0.899584	0.62017	-1.45054	0.146907	0.62017	0.406739	0.120619	1.37156
DRB1*04:07	551	0.0117967	-1.48572	1.04753	-1.41831	0.156099	1.04753	0.226339	0.0290459	1.76373
DPB1*17:01	551	0.0208711	-0.867999	0.629977	-1.37783	0.168257	0.629977	0.419791	0.12212	1.44305
C*08:02	551	0.0299456	-0.655489	0.479019	-1.3684	0.171188	0.479019	0.519188	0.203037	1.32762
DRB1*01:01	551	0.0862069	-0.373237	0.27289	-1.36772	0.171399	0.27289	0.688502	0.403289	1.17542
B*14:02	551	0.0245009	-0.735017	0.54248	-1.35492	0.175443	0.54248	0.479497	0.165584	1.38853
A*11:01	551	0.0753176	-0.402552	0.298063	-1.35056	0.176837	0.298063	0.668612	0.372784	1.1992
B*35:01	551	0.053539	-0.469591	0.35145	-1.33615	0.181499	0.35145	0.625258	0.313978	1.24514
DQB1*05:03	551	0.0290381	-0.639319	0.498919	-1.28141	0.20005	0.498919	0.527652	0.198454	1.40293
B*18:01	551	0.0462795	-0.468199	0.370311	-1.26434	0.206108	0.370311	0.626129	0.303004	1.29384
DRB1*04:03	551	0.0108893	-1.33453	1.05576	-1.26404	0.206214	1.05576	0.263282	0.033246	2.08499
DQA1*04:01	551	0.0272232	-0.645881	0.512986	-1.25906	0.208008	0.512986	0.524201	0.191794	1.43272
DQA1*03:01	551	0.197822	-0.224836	0.181844	-1.23642	0.216303	0.181844	0.798648	0.559199	1.14063
B*40:02	551	0.0136116	0.657404	0.547698	1.2003	0.230022	0.547698	1.92978	0.659625	5.64569
DRB1*11:01	551	0.0426497	-0.446775	0.385604	-1.15863	0.246605	0.385604	0.639688	0.300424	1.36208
B*38:01	551	0.0217786	-0.648098	0.561056	-1.15514	0.248034	0.561056	0.52304	0.174162	1.57078
G*01:01	551	0.845735	0.224452	0.199073	1.12748	0.259538	0.199073	1.25164	0.847274	1.84898
C*02:02	551	0.0598911	0.31875	0.284994	1.11844	0.263377	0.284994	1.37541	0.786755	2.40449
B*15:01	551	0.0653358	0.290403	0.264574	1.09762	0.272369	0.264574	1.33697	0.795995	2.24559
DRB3*02:02	551	0.271325	-0.131382	0.120558	-1.08978	0.275808	0.120558	0.876883	0.692342	1.11061
DRB1*04:01	551	0.0934664	-0.288093	0.26642	-1.08135	0.279542	0.26642	0.749692	0.444735	1.26376
B*35:03	551	0.0145191	-0.823688	0.765377	-1.07619	0.281844	0.765377	0.43881	0.0978982	1.96689
DQB1*04:02	551	0.0263158	-0.542605	0.509892	-1.06416	0.287258	0.509892	0.581232	0.213954	1.57899
A*24:02	551	0.0862069	-0.273873	0.266098	-1.02922	0.303378	0.266098	0.760429	0.451389	1.28105
A*02:05	551	0.0127042	-0.798057	0.776177	-1.02819	0.303861	0.776177	0.450203	0.0983361	2.06112
DRB1*13:01	551	0.0580762	-0.3244	0.318282	-1.01922	0.308098	0.318282	0.722961	0.387425	1.34909
DRB3*01:01	551	0.617967	0.10662	0.107665	0.990293	0.322031	0.107665	1.11251	0.900861	1.37389
C*04:01	551	0.106171	-0.237894	0.240547	-0.98897	0.322678	0.240547	0.788286	0.491956	1.26311
A*26:01	551	0.0290381	-0.459306	0.470966	-0.975242	0.32944	0.470966	0.631722	0.250976	1.59009
F*01:04	551	0.0217786	0.414175	0.429665	0.963949	0.335072	0.429665	1.51312	0.651832	3.51247
DRB1*08:01	551	0.0217786	-0.536556	0.56325	-0.952607	0.340789	0.56325	0.584759	0.193878	1.7637
A*68:01	551	0.0299456	0.355855	0.376324	0.945608	0.344349	0.376324	1.4274	0.682673	2.98455
DPB1*10:01	551	0.0181488	0.444706	0.483351	0.920049	0.357547	0.483351	1.56003	0.604919	4.02319
DPB1*06:01	551	0.0181488	0.421679	0.484192	0.870891	0.383814	0.484192	1.52452	0.590174	3.93809
DPA1*01:03	551	0.813067	0.158799	0.185924	0.854104	0.393048	0.185924	1.1721	0.814148	1.68744
G*01:04	551	0.0889292	-0.211473	0.252132	-0.838737	0.401617	0.252132	0.809391	0.493786	1.32672
DRB1*12:01	551	0.0154265	0.426575	0.520855	0.81899	0.412792	0.520855	1.532	0.551949	4.25226
C*07:04	551	0.0108893	-0.641253	0.790603	-0.811094	0.417312	0.790603	0.526632	0.111823	2.48017
B*13:02	551	0.0290381	0.319758	0.39833	0.802747	0.422121	0.39833	1.37679	0.630672	3.00562
A*32:01	551	0.0290381	0.31907	0.398358	0.800963	0.423153	0.398358	1.37585	0.630204	3.00372
B*49:01	551	0.0163339	0.402936	0.522799	0.770729	0.440868	0.522799	1.49621	0.537004	4.16877
B*40:01	551	0.0544465	-0.248208	0.329973	-0.752207	0.451927	0.329973	0.780198	0.408626	1.48965
C*03:03	551	0.0553539	-0.238608	0.31755	-0.751402	0.452411	0.31755	0.787724	0.422736	1.46784
DPB1*03:01	551	0.0970962	-0.185119	0.253267	-0.730924	0.464825	0.253267	0.831005	0.505846	1.36518
B*44:03	551	0.0453721	0.227367	0.324261	0.701184	0.483188	0.324261	1.25529	0.664856	2.37007
F*01:01	551	0.976407	-0.261757	0.406385	-0.644111	0.519503	0.406385	0.769698	0.347055	1.70703
C*14:02	551	0.0172414	0.308528	0.479684	0.643191	0.5201	0.479684	1.36142	0.531713	3.48584
A*29:02	551	0.0245009	0.275637	0.430757	0.639889	0.522245	0.430757	1.31737	0.566291	3.06461
G*01:03	551	0.0417423	-0.229004	0.359166	-0.637599	0.523735	0.359166	0.795325	0.393384	1.60795
DQA1*01:03	551	0.0653358	-0.188717	0.296033	-0.637487	0.523808	0.296033	0.828021	0.463503	1.47921
DRB1*10:01	551	0.0136116	0.338493	0.571515	0.592273	0.553668	0.571515	1.40283	0.457638	4.3002
DRB1*04:04	551	0.0326679	-0.231324	0.41766	-0.553857	0.579677	0.41766	0.793482	0.34996	1.79911
A*23:01	551	0.0181488	-0.27052	0.571333	-0.47349	0.635864	0.571333	0.762983	0.248993	2.33799
DRB1*03:01	551	0.108893	-0.111345	0.237373	-0.469073	0.639018	0.237373	0.89463	0.561807	1.42462
DPB1*11:01	551	0.0217786	-0.237732	0.5155	-0.461168	0.644678	0.5155	0.788414	0.287046	2.16549
DPB1*04:02	551	0.112523	-0.0996927	0.220186	-0.452765	0.650718	0.220186	0.905116	0.587865	1.39358
DPA1*02:01	551	0.142468	-0.0935695	0.206798	-0.452468	0.650932	0.206798	0.910675	0.607202	1.36582
C*17:01	551	0.0127042	0.269418	0.601134	0.448182	0.654022	0.601134	1.3092	0.403006	4.25306
B*08:01	551	0.0980036	0.101163	0.240662	0.420351	0.674229	0.240662	1.10646	0.690365	1.77333
DRB4*01:01	551	0.353902	0.0550029	0.140277	0.392101	0.694984	0.140277	1.05654	0.802566	1.39089
A*01:01	551	0.145191	0.0765635	0.199483	0.38381	0.701119	0.199483	1.07957	0.73021	1.59608
B*58:01	551	0.0117967	-0.252232	0.674109	-0.374171	0.708277	0.674109	0.777064	0.207321	2.91253
DPB1*14:01	551	0.0127042	0.214074	0.584533	0.366232	0.714192	0.584533	1.23871	0.393919	3.89525
A*30:01	551	0.0208711	-0.183853	0.518621	-0.354504	0.722961	0.518621	0.832058	0.301089	2.29939
G*01:05N	551	0.0208711	-0.183853	0.518621	-0.354504	0.722961	0.518621	0.832058	0.301089	2.29939
C*07:01	551	0.145191	0.0704936	0.200596	0.351421	0.725273	0.200596	1.07304	0.72421	1.58988
DRB4*03:01N	551	0.641561	-0.0479609	0.140382	-0.341645	0.732618	0.140382	0.953171	0.723894	1.25507
C*01:02	551	0.0281307	-0.151741	0.445828	-0.340357	0.733588	0.445828	0.859211	0.358595	2.05871
DQB1*06:03	551	0.0607985	-0.0959038	0.298793	-0.320971	0.748233	0.298793	0.908551	0.505838	1.63188
DRB1*04:02	551	0.0117967	0.189628	0.613734	0.308974	0.757341	0.613734	1.2088	0.363023	4.02508
B*27:05	551	0.0444646	-0.107938	0.361122	-0.298896	0.765019	0.361122	0.897683	0.442313	1.82187
DPB1*13:01	551	0.0172414	0.159899	0.536237	0.298187	0.76556	0.536237	1.17339	0.410194	3.35659
B*50:01	551	0.0136116	0.175289	0.598053	0.293099	0.769446	0.598053	1.19159	0.369023	3.84769
C*03:04	551	0.0780399	0.0750807	0.264169	0.284214	0.776246	0.264169	1.07797	0.642306	1.80914
DRB1*15:13	551	0.0208711	-0.13954	0.519481	-0.268615	0.788226	0.519481	0.869758	0.314201	2.40763
DPB1*01:01	551	0.0580762	0.0788653	0.301643	0.261452	0.793744	0.301643	1.08206	0.599083	1.95441
DRB3*03:01	551	0.0798548	0.0470818	0.193517	0.243296	0.807776	0.193517	1.04821	0.717336	1.53169
A*25:01	551	0.0208711	-0.124991	0.519431	-0.240631	0.809841	0.519431	0.882505	0.318837	2.44267
C*16:01	551	0.022686	0.0969318	0.46231	0.209668	0.833927	0.46231	1.10179	0.445216	2.72661
DQB1*03:02	551	0.124319	-0.039464	0.216209	-0.182527	0.855169	0.216209	0.961305	0.629246	1.46859
DQB1*02:01	551	0.208711	0.0291287	0.1783	0.163369	0.870228	0.1783	1.02956	0.725902	1.46024
DRB1*13:02	551	0.0508167	-0.046384	0.326293	-0.142154	0.886958	0.326293	0.954675	0.503627	1.80968
B*51:01	551	0.0462795	0.0379185	0.328775	0.115333	0.908181	0.328775	1.03865	0.545267	1.97846
DPB1*05:01	551	0.022686	-0.0519898	0.462624	-0.11238	0.910522	0.462624	0.949339	0.383378	2.35079
DPA1*02:02	551	0.0281307	0.0405627	0.419727	0.0966406	0.923012	0.419727	1.0414	0.457443	2.3708
C*15:02	551	0.0181488	0.0478807	0.533698	0.089715	0.928514	0.533698	1.04905	0.368554	2.98598
DRB3*02:01	551	0.0145191	0.0254856	0.427859	0.0595654	0.952502	0.427859	1.02581	0.443473	2.37284
DQB1*06:04	551	0.0399274	-0.0134115	0.359502	-0.0373058	0.970241	0.359502	0.986678	0.487709	1.99613
A*31:01	551	0.0335753	-0.00885308	0.379109	-0.0233524	0.981369	0.379109	0.991186	0.471467	2.08381
DQB1*05:02	551	0.0117967	-0.0107918	0.670199	-0.0161024	0.987153	0.670199	0.989266	0.265967	3.67958
A*02:01	551	0.272232	-0.000561805	0.155838	-0.00360506	0.997124	0.155838	0.999438	0.736384	1.35646

## Sheet: S5
Supplementary table 5. Human leukocyte antigen (HLA) allele association results for inhibitor patients with intronic inversions in the European discovery cohort, after conditioning for HLA DRB1*15:01 alleles.
Estimate, logistic regression beta estimate; Frequency, HLA allele frequency; H95, 95% confidence interval, higher (upper) bound; L95: 95% confidence interaval, lower bound; N, number of samples; OR, odds ratio; Pr(>|z|), P value; SE, standard error around the beta; Std. Error, standard error.
Allele	N	Frequency	Estimate	Std. Error	z value	Pr(>|z|)	SE	OR	L95	H95
DQB1*03:03	551	0.0435572	1.1332	0.313946	3.60954	0.000306746	0.313946	3.10558	1.67844	5.74618
DRB1*07:01	551	0.122505	0.776932	0.228939	3.39362	0.000689757	0.228939	2.17479	1.38848	3.40639
DQA1*02:01	551	0.136116	0.684002	0.206518	3.31207	0.000926074	0.206518	1.98179	1.32211	2.97064
B*57:01	551	0.0317604	0.898575	0.359729	2.49792	0.0124924	0.359729	2.4561	1.2135	4.97111
C*12:03	551	0.0508167	-1.05214	0.423592	-2.48385	0.0129969	0.423592	0.34919	0.152227	0.800995
C*06:02	551	0.092559	0.567469	0.229108	2.47686	0.0132545	0.229108	1.7638	1.12571	2.76356
E*01:03	551	0.412886	0.303053	0.149629	2.02536	0.0428307	0.149629	1.35399	1.00983	1.81544
B*55:01	551	0.0208711	-2.01182	1.03038	-1.9525	0.0508793	1.03038	0.133745	0.0177499	1.00776
E*01:01	551	0.585299	-0.291113	0.149248	-1.95053	0.0511125	0.149248	0.747431	0.557864	1.00141
C*05:01	551	0.092559	-0.551727	0.28414	-1.94174	0.0521681	0.28414	0.575954	0.330007	1.0052
DRB4*01:01	551	0.353902	0.293931	0.154075	1.90771	0.0564288	0.154075	1.34169	0.991976	1.8147
DRB4*03:01N	551	0.641561	-0.288834	0.154355	-1.87123	0.0613134	0.154355	0.749136	0.553568	1.0138
DQB1*03:01	551	0.171506	-0.37652	0.208791	-1.80334	0.0713352	0.208791	0.686245	0.455778	1.03325
B*44:02	551	0.0880218	-0.50192	0.285547	-1.75775	0.0787905	0.285547	0.605367	0.345905	1.05945
DQA1*01:01	551	0.145191	-0.358786	0.225628	-1.59017	0.111797	0.225628	0.698524	0.448872	1.08703
B*15:01	551	0.0653358	0.425028	0.271058	1.56803	0.116873	0.271058	1.52963	0.899204	2.60205
DPB1*17:01	551	0.0208711	-0.999035	0.642346	-1.55529	0.119877	0.642346	0.368235	0.104556	1.29688
C*02:02	551	0.0598911	0.422634	0.290358	1.45556	0.145514	0.290358	1.52598	0.863753	2.69591
DRB1*04:07	551	0.0117967	-1.51042	1.05622	-1.43002	0.152711	1.05622	0.220818	0.0278587	1.75028
A*11:01	551	0.0753176	-0.423126	0.301663	-1.40265	0.160722	0.301663	0.654996	0.362625	1.18309
DRB1*14:01	551	0.0245009	-0.863471	0.626529	-1.37818	0.168147	0.626529	0.421696	0.123506	1.43983
DRB1*01:03	551	0.0127042	-1.43619	1.04874	-1.36944	0.170861	1.04874	0.237832	0.0304483	1.85771
DPB1*04:01	551	0.424682	0.187036	0.144985	1.29004	0.197037	0.144985	1.20567	0.907434	1.60193
C*08:02	551	0.0299456	-0.605411	0.479167	-1.26347	0.206422	0.479167	0.54585	0.213402	1.3962
B*40:02	551	0.0136116	0.696949	0.554203	1.25757	0.208547	0.554203	2.00762	0.677539	5.94879
DRB1*11:04	551	0.0217786	-0.777601	0.625136	-1.24389	0.21354	0.625136	0.459507	0.134948	1.56465
F*01:04	551	0.0217786	0.541193	0.435285	1.24331	0.213755	0.435285	1.71805	0.732006	4.03236
B*44:03	551	0.0453721	0.404837	0.329932	1.22703	0.219811	0.329932	1.49906	0.785189	2.86195
DQB1*05:01	551	0.118875	-0.300389	0.245846	-1.22186	0.221762	0.245846	0.74053	0.457377	1.19898
B*18:01	551	0.0462795	-0.447077	0.373872	-1.1958	0.231773	0.373872	0.639494	0.30732	1.33071
DRB1*12:01	551	0.0154265	0.625061	0.524602	1.1915	0.233459	0.524602	1.86836	0.668206	5.2241
B*14:02	551	0.0245009	-0.649026	0.549578	-1.18095	0.237621	0.549578	0.522555	0.17796	1.53441
DQB1*02:01	551	0.208711	0.220023	0.186704	1.17846	0.238613	0.186704	1.24611	0.86423	1.79672
A*24:02	551	0.0862069	-0.316211	0.269075	-1.17518	0.239922	0.269075	0.728905	0.43016	1.23513
A*68:01	551	0.0299456	0.446136	0.381772	1.16859	0.242568	0.381772	1.56226	0.739237	3.3016
DPB1*02:01	551	0.116152	-0.269978	0.238715	-1.13096	0.25807	0.238715	0.763396	0.478137	1.21884
B*38:01	551	0.0217786	-0.629189	0.566379	-1.1109	0.266613	0.566379	0.533024	0.175645	1.61755
DRB1*04:03	551	0.0108893	-1.16833	1.05907	-1.10316	0.269956	1.05907	0.310885	0.039003	2.478
B*35:01	551	0.053539	-0.374787	0.356415	-1.05155	0.293008	0.356415	0.687436	0.341858	1.38235
DQB1*05:03	551	0.0290381	-0.516147	0.504671	-1.02274	0.306432	0.504671	0.596816	0.22195	1.60482
DPB1*06:01	551	0.0181488	0.497614	0.489533	1.01651	0.309387	0.489533	1.64479	0.630104	4.29348
A*32:01	551	0.0290381	0.409601	0.406163	1.00846	0.313232	0.406163	1.50622	0.679445	3.33903
B*08:01	551	0.0980036	0.246734	0.247344	0.997534	0.318506	0.247344	1.27984	0.788155	2.07825
C*14:02	551	0.0172414	0.474741	0.485946	0.97694	0.328599	0.485946	1.6076	0.620199	4.167
A*29:02	551	0.0245009	0.425542	0.437695	0.972236	0.330933	0.437695	1.53042	0.648989	3.60898
DRB1*11:01	551	0.0426497	-0.374802	0.390722	-0.959254	0.337431	0.390722	0.687426	0.319622	1.47848
C*07:01	551	0.145191	0.196637	0.206432	0.952549	0.340819	0.206432	1.2173	0.812231	1.82439
F*01:01	551	0.976407	-0.391254	0.411177	-0.951546	0.341327	0.411177	0.676209	0.302051	1.51385
DPB1*10:01	551	0.0181488	0.458173	0.489194	0.936587	0.348971	0.489194	1.58118	0.606138	4.1247
A*02:05	551	0.0127042	-0.728476	0.782058	-0.931486	0.351602	0.782058	0.482644	0.104214	2.23526
DQA1*04:01	551	0.0272232	-0.483452	0.519031	-0.93145	0.351621	0.519031	0.616651	0.222962	1.70548
DQB1*06:02	551	0.142468	-0.844288	0.913361	-0.924374	0.355291	0.913361	0.429864	0.0717566	2.57513
DRB1*10:01	551	0.0136116	0.5207	0.581542	0.895378	0.370585	0.581542	1.6832	0.538417	5.26205
B*35:03	551	0.0145191	-0.688243	0.770028	-0.89379	0.371434	0.770028	0.502458	0.111081	2.2728
B*13:02	551	0.0290381	0.361951	0.406637	0.890108	0.373408	0.406637	1.43613	0.647228	3.18661
DRB1*01:01	551	0.0862069	-0.242922	0.277648	-0.874925	0.381615	0.277648	0.784333	0.455157	1.35157
G*01:04	551	0.0889292	-0.218094	0.253034	-0.861916	0.388734	0.253034	0.80405	0.489661	1.32029
G*01:01	551	0.845735	0.165154	0.20155	0.819422	0.412546	0.20155	1.17958	0.794626	1.75101
DQB1*04:02	551	0.0263158	-0.39257	0.517176	-0.759065	0.447814	0.517176	0.675319	0.245064	1.86096
B*49:01	551	0.0163339	0.396463	0.531633	0.745745	0.455821	0.531633	1.48656	0.52438	4.21422
A*03:01	551	0.138838	0.143607	0.200159	0.717468	0.473086	0.200159	1.15443	0.779811	1.70902
A*26:01	551	0.0290381	-0.30875	0.476142	-0.648441	0.5167	0.476142	0.734364	0.28881	1.86729
C*17:01	551	0.0127042	0.397864	0.615759	0.646135	0.518192	0.615759	1.48864	0.445292	4.97662
C*16:01	551	0.022686	0.293014	0.46725	0.627103	0.530592	0.46725	1.34046	0.536442	3.34954
DQB1*03:02	551	0.124319	0.134649	0.222821	0.604294	0.545649	0.222821	1.14414	0.739279	1.7707
DRB1*08:01	551	0.0217786	-0.341155	0.567351	-0.601313	0.547632	0.567351	0.710949	0.23383	2.16161
C*07:04	551	0.0108893	-0.476343	0.794588	-0.599484	0.54885	0.794588	0.621051	0.130846	2.94777
DPB1*01:01	551	0.0580762	0.183774	0.307349	0.597933	0.549885	0.307349	1.20174	0.657948	2.19499
B*40:01	551	0.0544465	-0.197459	0.333425	-0.592215	0.553707	0.333425	0.820814	0.426999	1.57784
DPB1*13:01	551	0.0172414	0.309503	0.544274	0.568652	0.569592	0.544274	1.36275	0.468943	3.96014
DQA1*05:01	551	0.217786	-0.101829	0.189322	-0.53786	0.590673	0.189322	0.903184	0.623193	1.30897
DRB3*02:02	551	0.271325	-0.0642025	0.122541	-0.523928	0.600328	0.122541	0.937815	0.737579	1.19241
DRB1*13:01	551	0.0580762	-0.167029	0.323493	-0.516329	0.605624	0.323493	0.846175	0.448847	1.59523
C*04:01	551	0.106171	-0.12426	0.244695	-0.507815	0.611583	0.244695	0.88315	0.546696	1.42667
DPB1*14:01	551	0.0127042	0.298102	0.589648	0.505559	0.613166	0.589648	1.3473	0.424176	4.27939
A*01:01	551	0.145191	0.101961	0.203446	0.501167	0.616253	0.203446	1.10734	0.743197	1.6499
DRB3*03:01	551	0.0798548	0.0964713	0.195541	0.493355	0.621762	0.195541	1.10128	0.75067	1.61564
C*03:04	551	0.0780399	0.131003	0.269083	0.486848	0.626366	0.269083	1.13997	0.672737	1.93171
DRB1*04:01	551	0.0934664	-0.123543	0.272449	-0.453453	0.650223	0.272449	0.883784	0.518123	1.50751
C*03:03	551	0.0553539	-0.14413	0.322147	-0.447405	0.654583	0.322147	0.865775	0.460456	1.62788
DQA1*01:02	551	0.205989	-0.135365	0.322815	-0.419325	0.674978	0.322815	0.873397	0.463902	1.64436
A*23:01	551	0.0181488	-0.231092	0.578988	-0.399131	0.689796	0.578988	0.793666	0.255149	2.46878
A*25:01	551	0.0208711	-0.185046	0.525754	-0.351962	0.724866	0.525754	0.831066	0.296555	2.32898
DPB1*03:01	551	0.0970962	-0.0877374	0.258268	-0.339715	0.734071	0.258268	0.916001	0.552146	1.51963
A*31:01	551	0.0335753	0.129692	0.386927	0.335186	0.737485	0.386927	1.13848	0.533293	2.43043
DPA1*01:03	551	0.813067	0.0590437	0.189251	0.311986	0.755051	0.189251	1.06082	0.732063	1.53722
DQA1*03:01	551	0.197822	-0.0575467	0.188686	-0.304986	0.760377	0.188686	0.944078	0.652221	1.36653
B*51:01	551	0.0462795	0.0992854	0.335897	0.295583	0.767548	0.335897	1.10438	0.571739	2.13324
DRB1*15:13	551	0.0208711	0.154368	0.525305	0.293864	0.768862	0.525305	1.16692	0.416766	3.26731
B*07:02	551	0.139746	0.0681499	0.240208	0.283712	0.776631	0.240208	1.07053	0.668541	1.71422
B*50:01	551	0.0136116	0.166153	0.606296	0.274046	0.784049	0.606296	1.18075	0.359807	3.87479
B*58:01	551	0.0117967	-0.184734	0.683656	-0.270215	0.786995	0.683656	0.831325	0.217686	3.17476
DRB3*02:01	551	0.0145191	0.115749	0.432435	0.267667	0.788956	0.432435	1.12271	0.481031	2.62038
DRB1*04:02	551	0.0117967	0.152801	0.624872	0.244532	0.806819	0.624872	1.16509	0.342341	3.96517
DRB3*01:01	551	0.617967	0.0245648	0.110897	0.221511	0.824695	0.110897	1.02487	0.824653	1.2737
DQB1*06:04	551	0.0399274	0.0801892	0.364346	0.220091	0.8258	0.364346	1.08349	0.530503	2.21291
DPB1*04:02	551	0.112523	-0.0482795	0.223376	-0.216136	0.828882	0.223376	0.952867	0.615023	1.4763
DRB1*03:01	551	0.108893	0.0483984	0.243704	0.198595	0.842579	0.243704	1.04959	0.65099	1.69225
A*02:01	551	0.272232	0.0314185	0.159158	0.197405	0.84351	0.159158	1.03192	0.755383	1.40969
DPA1*02:01	551	0.142468	0.0409452	0.211934	0.193198	0.846804	0.211934	1.0418	0.687671	1.57828
G*01:03	551	0.0417423	-0.0677756	0.364063	-0.186165	0.852316	0.364063	0.93447	0.457793	1.90749
DPB1*11:01	551	0.0217786	-0.0958602	0.518832	-0.184761	0.853416	0.518832	0.908591	0.328647	2.51193
C*01:02	551	0.0281307	-0.082978	0.449433	-0.184628	0.853521	0.449433	0.920371	0.381415	2.22089
DRB1*13:02	551	0.0508167	0.0548237	0.331474	0.165394	0.868634	0.331474	1.05635	0.551637	2.02286
DRB1*04:04	551	0.0326679	-0.0655809	0.423777	-0.154753	0.877016	0.423777	0.936523	0.408124	2.14904
A*30:01	551	0.0208711	-0.0784006	0.524585	-0.149453	0.881196	0.524585	0.924594	0.330686	2.58516
G*01:05N	551	0.0208711	-0.0784006	0.524585	-0.149453	0.881196	0.524585	0.924594	0.330686	2.58516
DQA1*01:03	551	0.0653358	-0.0449591	0.300904	-0.149414	0.881227	0.300904	0.956037	0.530078	1.72428
DPB1*05:01	551	0.022686	-0.0461123	0.466282	-0.0988936	0.921223	0.466282	0.954935	0.382883	2.38167
DQB1*05:02	551	0.0117967	0.0643241	0.676667	0.0950601	0.924267	0.676667	1.06644	0.283103	4.01723
C*15:02	551	0.0181488	0.0451021	0.546658	0.0825053	0.934245	0.546658	1.04613	0.358314	3.0543
DQB1*06:03	551	0.0607985	0.0168367	0.302887	0.0555874	0.95567	0.302887	1.01698	0.561681	1.84134
B*27:05	551	0.0444646	0.0163439	0.366991	0.044535	0.964478	0.366991	1.01648	0.495119	2.08683
C*07:02	551	0.14882	0.00802124	0.222555	0.0360417	0.971249	0.222555	1.00805	0.65169	1.55929
DPA1*02:02	551	0.0281307	-0.00453834	0.427297	-0.010621	0.991526	0.427297	0.995472	0.43083	2.30013

## Sheet: S8
Supplementary table 8. Variant-set mixed-model association tests (SMMAT) gene-based test results for inhibitor status in the European discovery analysis.
B.pval, Burden test P value; B.score, Burden score test statistics; B.var, Burden score test variance; E.pval, SMMAT efficient hybrid test of the burden test and SKAT P value; freq.max, maximum allele frequency in test group; freq.mean, mean allele frequency in test group; freq.min; minimum allele frequency for variants in the test unit group; miss.max, maximum missing rate for variants in the te…
Group	number of variants	miss.min	miss.mean	miss.max	freq.min	freq.mean	freq.max	B.score	B.var	B.pval	S.pval	O.pval	O.minp	O.minp.rho	E.pval
ZPBP2	8	0	0	0	0.000249252	0.00180708	0.00947159	186.729	3151.54	0.000880359	0.00797567	0.00124306	0.000880359	1	8.85192e-07
RGS16	10	0	0	0	0.000249252	0.00324028	0.027667	154.7	3243.22	0.00659868	0.00618812	0.00580388	0.0037523	0.25	2.55423e-05
CCDC65	16	0	0	0	0.000249252	0.00169803	0.0119641	139.294	5423.81	0.0585721	6.24478e-05	0.000121935	6.24478e-05	0	2.79165e-05
PRG4	24	0	0	0	0.000249252	0.00395688	0.0426221	300.112	8940.57	0.00150377	0.181716	0.00176895	0.00150377	1	7.26962e-05
ADGRB2	57	0	0	0	0.000249252	0.00113257	0.0338983	367.406	8956.22	0.000103491	0.00470142	0.000166646	7.6404e-05	0.25	9.57182e-05
MGRN1	34	0	0	0	0.000249252	0.00093103	0.0209372	259.222	4937.45	0.000225055	0.0978613	0.00032166	0.000225055	1	9.88395e-05
CCL17	4	0	0	0	0.000249252	0.0107178	0.0416251	36.2835	1644.25	0.370896	0.141745	0.192214	0.141745	0	0.000126287
NOLC1	19	0	0	0	0.000249252	0.000787112	0.00747757	116.397	3427.4	0.0467907	0.0161277	0.0257426	0.0149979	0.09	0.000140984
SERTAD2	11	0	0	0	0.000249252	0.00106499	0.00847458	109.541	2658.43	0.0336261	7.60822e-05	8.62544e-05	7.60822e-05	0	0.000170145
AGBL4	18	0	0	0	0.000249252	0.000623131	0.00249252	208.923	3729.26	0.000623525	0.00287674	0.000742059	0.000358066	0.25	0.000170919
MAD1L1	37	0	0	0	0.000249252	0.000613026	0.00423729	287.524	6559.37	0.000385061	0.000788323	0.000235079	0.000106255	0.09	0.000175004
FUT11	23	0	0	0	0.000249252	0.000682734	0.00548355	63.2285	3928.69	0.313089	0.000439445	0.00080022	0.000439445	0	0.000188226
SOX4	13	0	0	0	0.000249252	0.00182146	0.0104686	176.284	4885.68	0.011668	0.000338648	0.000705433	0.000337608	0.01	0.000202845
CACNG5	6	0	0	0	0.000249252	0.0023679	0.0124626	172.246	2140.07	0.000196582	5.70151e-05	5.80378e-05	5.61733e-05	0.09	0.000212016
ISLR	17	0	0	0	0.000249252	0.000601138	0.00274177	126.057	2536.62	0.0123188	0.00193383	0.00268481	0.00135815	0.09	0.000216684
PIN4	9	0	0	0	0.000498504	0.00819763	0.0338983	-166.902	18969.7	0.225588	0.00340266	0.00392161	0.00340266	0	0.000250386
BRDT	22	0	0	0	0.000249252	0.000521164	0.00274177	157.169	3137.08	0.0050143	0.000367711	0.000501847	0.00023605	0.09	0.000316386
RNMT	15	0	0	0	0.000249252	0.00161183	0.0206879	172.929	2876.07	0.00126176	0.0677571	0.00151162	0.00126176	1	0.000339611
FAM103A1	4	0	0	0	0.000249252	0.00554586	0.0201894	193.261	2316.56	5.93614e-05	0.000122375	5.90021e-05	5.84341e-05	0.5	0.000369536
LRRC25	11	0	0	0	0.000249252	0.00145019	0.0122134	191.095	3296.73	0.000874123	0.072003	0.00102443	0.000874123	1	0.000395811
FLT1	41	0	0	0	0.000249252	0.000437711	0.00199402	214.461	5033.2	0.00250345	0.00701358	0.00203859	0.00089737	0.09	0.000462377
NAV1	49	0	0	0	0.000249252	0.000508678	0.00324028	211.886	6359.74	0.00788538	0.000184529	0.000244681	0.000114809	0.04	0.000484107
TBC1D1	26	0	0	0	0.000249252	0.00300061	0.0284148	262.032	12438.2	0.0187989	0.0271891	0.0260007	0.0174556	0.5	0.000543223
BMX	6	0	0	0	0.000498504	0.0015786	0.00548355	188.325	4653.72	0.00576907	0.0147836	0.00809037	0.00522849	0.5	0.000544766
FAM58A	6	0	0	0	0.000498504	0.00382187	0.0189432	259.456	5614.4	0.000534832	9.68642e-05	9.47448e-05	6.97561e-05	0.16	0.00054524
TBC1D9B	46	0	0	0	0.000249252	0.000839872	0.00623131	114.094	10249.1	0.259749	0.000191415	0.000441012	0.000191415	0	0.000618895
CDC42BPA	46	0	0	0	0.000249252	0.000655642	0.0162014	284.296	6323.3	0.000349978	0.0117002	0.000534424	0.000324299	0.5	0.000639757
C14orf37	21	0	0	0	0.000249252	0.00244505	0.0231805	296.059	10147.8	0.00329323	0.00140084	0.00156048	0.000910134	0.09	0.000701485
PKD2	29	0	0	0	0.000249252	0.0010142	0.0142074	230.405	5972.95	0.00287083	0.0231927	0.00475106	0.00260967	0.5	0.000744151
OXCT1	7	0	0	0	0.000249252	0.00178037	0.00747757	181.677	2415.65	0.000218649	0.00364522	0.000429213	0.000218649	1	0.0007778
ZNF304	13	0	0	0	0.000249252	0.00889639	0.0314058	390.267	10021.8	9.6826e-05	0.0372086	0.000231606	9.6826e-05	1	0.00096204
RPUSD4	17	0	0	0	0.000249252	0.000894376	0.00448654	227.518	4009.98	0.000327016	0.0275621	0.000640497	0.000327016	1	0.0010289
HSPA4L	17	0	0	0	0.000249252	0.000645123	0.00249252	73.7128	2536.64	0.143311	0.000518496	0.00104464	0.000518496	0	0.00110189
C15orf40	21	0	0	0	0.000249252	0.00339458	0.0201894	312.424	9875.25	0.00166705	0.00204097	0.00124973	0.0005705	0.16	0.00120986
METTL11B	11	0	0	0	0.000249252	0.00593674	0.0401296	257.051	6898.69	0.0019693	0.0012733	0.00103501	0.000486626	0.16	0.00124143
ATP10D	32	0	0	0	0.000249252	0.000459559	0.00299103	212.276	4249.19	0.00112806	0.0193064	0.00189884	0.000901835	0.25	0.00125692
MYO16	48	0	0	0	0.000249252	0.00241982	0.0289133	455.254	15517.7	0.000257588	0.323409	0.000611946	0.000257588	1	0.00130094
USP4	43	0	0	0	0.000249252	0.000579656	0.00623131	149.855	7766.47	0.089049	0.000710976	0.00137826	0.000710976	0	0.00133897
AMER1	20	0	0	0	0.000498504	0.000972084	0.00498504	286.694	10308.5	0.00474703	0.000527391	0.000556372	0.000382668	0.09	0.00138494
TRPM1	64	0	0	0	0.000249252	0.00294429	0.0406281	-41.9326	26679.3	0.797393	0.00106182	0.00168352	0.00106182	0	0.00139191
FDX1	6	0	0	0	0.000249252	0.00290794	0.0149551	133.548	2703.3	0.0102122	0.0458317	0.0135656	0.0102122	1	0.0015369
MEN1	8	0	0	0	0.000249252	0.00289756	0.0174477	210.57	3426.05	0.000321298	0.00283846	0.000455558	0.000321298	1	0.00167188
FARSA	24	0	0	0	0.000249252	0.0027937	0.0319043	287.477	10897.3	0.00588954	0.00109136	0.00131424	0.00109136	0	0.00169762
LRRTM1	13	0	0	0	0.000249252	0.00258839	0.0264207	202.65	4465.78	0.00242551	0.152415	0.0036719	0.00242551	1	0.00176763
CCDC66	48	0	0	0	0.000249252	0.00297545	0.0473579	356.384	15043.5	0.00366487	0.00199531	0.00156298	0.000778753	0.09	0.00179291
B3GNT8	20	0	0	0	0.000249252	0.000436191	0.00299103	149.549	2097.47	0.00109314	0.00364121	0.00104543	0.000689511	0.25	0.00189956
IRAK2	34	0	0	0	0.000249252	0.00230192	0.0358923	326.07	10452.9	0.00142626	0.00600636	0.00159372	0.000748507	0.25	0.00191295
NECAB3	12	0	0	0	0.000249252	0.00151628	0.00947159	231.998	4151.9	0.00031762	0.00935842	0.000421702	0.00031762	1	0.0019704
TEN1-CDK3	19	0	0	0	0.000249252	0.00175788	0.0206879	168.677	4975.53	0.0167884	0.00637787	0.00879991	0.00520278	0.16	0.00209415
STIM1	23	0	0	0	0.000249252	0.000986172	0.00997009	223.925	5790.88	0.00325472	0.0164241	0.00494871	0.00287262	0.5	0.00212394
LGALS3	16	0	0	0	0.000249252	0.000560818	0.00249252	68.1702	2320.26	0.157001	0.0125495	0.0232942	0.0125495	0	0.00216516
ZMYND15	20	0	0	0	0.000249252	0.00052343	0.00448654	137.094	2277.25	0.00406796	0.190769	0.00653917	0.00406796	1	0.0022268
TMEM242	10	0	0	0	0.000249252	0.00137089	0.00822532	197.8	3997.76	0.00175779	0.000652464	0.000547612	0.000386962	0.16	0.00224754
CDCA7L	20	0	0	0	0.000249252	0.000722832	0.00847458	139.737	3041.81	0.0112882	0.194894	0.0183056	0.0112882	1	0.0023383
OR6B3	15	0	0	0	0.000249252	0.00144566	0.0127119	258.113	5264.86	0.000374729	0.0114879	0.000581828	0.000374729	1	0.00238586
CHPF	35	0	0	0	0.000249252	0.00125338	0.0289133	136.432	6378.83	0.0875946	0.068063	0.104666	0.0582988	0.16	0.00241856
ZNF560	31	0	0	0	0.000249252	0.000723636	0.00972084	154.73	4923.42	0.0274421	0.0570373	0.0431195	0.0237873	0.5	0.00246462
CTD-2521M24.10	15	0	0	0	0.000249252	0.000980392	0.00423729	188.194	4386.93	0.0044923	0.13818	0.00858537	0.0044923	1	0.0027413
GAS2L1	22	0	0	0	0.000249252	0.00120094	0.00897308	273.866	5933.81	0.000377605	0.0157975	0.000740623	0.000377605	1	0.0028196
MAPK8IP2	17	0	0	0	0.000249252	0.000777081	0.00423729	122.296	3634.55	0.0425039	0.00311169	0.00541065	0.00311169	0	0.00288282
PRDM2	63	0	0	0	0.000249252	0.0023857	0.0408774	392.638	29332.2	0.0218736	0.00523591	0.00723681	0.00502871	0.04	0.0029186
NEK8	34	0	0	0	0.000249252	0.000322562	0.000747757	60.0892	2541.93	0.233328	0.00137052	0.00313904	0.00137052	0	0.00297872
ESD	12	0	0	0	0.000249252	0.00182785	0.0176969	110.509	3308.54	0.0547017	0.00156659	0.00187225	0.00156659	0	0.00302287
EGF	30	0	0	0	0.000249252	0.000515121	0.00398804	126.876	3802.43	0.0396341	0.0175403	0.0247934	0.0126442	0.09	0.00307153
SEMA5B	38	0	0	0	0.000249252	0.00213176	0.0488534	208.325	8726.11	0.0257388	0.0417799	0.033713	0.0173787	0.25	0.00339933
SPHK1	22	0	0	0	0.000249252	0.00201668	0.0244267	89.9567	7054.09	0.284143	0.00645024	0.0121089	0.00645024	0	0.00343718
ZNF521	24	0	0	0	0.000249252	0.000488119	0.00324028	143.091	3195.33	0.0113622	0.00170314	0.00234279	0.0011562	0.09	0.00349713
DYDC2	6	0	0	0	0.000249252	0.00943004	0.0346461	150.362	3715.71	0.0136363	0.00655963	0.00999912	0.00569063	0.16	0.00358075
PXMP2	20	0	0	0	0.000249252	0.00320289	0.0481057	144.503	6033.14	0.0628304	0.0157326	0.0273006	0.0138323	0.09	0.00358391
CD99L2	9	0	0	0	0.000498504	0.000997009	0.00348953	139.637	3883.23	0.0250389	0.141568	0.0412468	0.0250389	1	0.00361152
SETSIP	8	0	0	0	0.000249252	0.00218096	0.00797607	122.035	3849.95	0.049209	0.000911506	0.0016521	0.000911506	0	0.00370021
C12orf45	7	0	0	0	0.000249252	0.00576841	0.0274177	88.8461	7650.23	0.309732	0.00295938	0.00451399	0.00295938	0	0.00372248
NRXN2	39	0	0	0	0.000249252	0.000453767	0.00299103	-29.7171	4999	0.674262	0.00270218	0.00523292	0.00270218	0	0.00372974
CPS1	36	0	0	0	0.000249252	0.00108009	0.0122134	303.454	7999.9	0.000691983	0.00933094	0.00122438	0.000587187	0.5	0.0037582
ARHGAP24	17	0	0	0	0.000249252	0.00155416	0.0162014	52.2208	4693.29	0.445903	0.0165084	0.0282093	0.0165084	0	0.00382939
IPO9	22	0	0	0	0.000249252	0.000373878	0.000997009	128.456	2541.45	0.0108319	0.0205462	0.0108817	0.00509201	0.16	0.00387561
KRT73	28	0	0	0	0.000249252	0.00203853	0.0438684	247.8	5143.35	0.00054979	0.0734561	0.000963596	0.00054979	1	0.00393993
STK16	12	0	0	0	0.000249252	0.00232635	0.022682	161.183	3234.94	0.00459812	0.000769251	0.000962225	0.000753072	0.09	0.00396909
CDK3	10	0	0	0	0.000249252	0.000997009	0.00672981	37.5703	2242.53	0.427562	0.0174566	0.0293717	0.0174566	0	0.00397034
ZNF397	17	0	0	0	0.000249252	0.000659785	0.00324028	121.78	3106.59	0.0288953	0.00214438	0.00366031	0.00186384	0.04	0.00398947
POM121L12	18	0	0	0	0.000249252	0.000484657	0.00124626	81.8645	2639.6	0.111069	0.00780586	0.0154398	0.00780586	0	0.00403053
ASNSD1	25	0	0	0	0.000249252	0.000358923	0.00124626	150.102	2629.47	0.00342018	0.151028	0.00701692	0.00342018	1	0.00418451
TRUB1	10	0	0	0	0.000249252	0.00608175	0.0356431	-167.83	4188.47	0.00950776	0.00931819	0.0106581	0.00579323	0.25	0.0041966
CCDC61	22	0	0	0	0.000249252	0.00131424	0.0179462	183.123	5427.15	0.0129279	0.19961	0.0215409	0.0129279	1	0.00428638
TMC6	41	0	0	0	0.000249252	0.000656567	0.0104686	76.227	6301.34	0.33692	0.00444293	0.00832876	0.00444293	0	0.00437025
POLG	59	0	0	0	0.000249252	0.00155043	0.0396311	296.042	14834.3	0.0150723	0.0085688	0.00824942	0.00392736	0.09	0.00439148
FNDC3B	38	0	0	0	0.000249252	0.000636249	0.0107178	107.278	5499.07	0.147991	0.00125314	0.00199313	0.00125314	0	0.00447787
PRR22	20	0	0	0	0.000249252	0.00230558	0.0338983	218.67	5136.01	0.00227901	0.00104001	0.00104464	0.000562015	0.16	0.00461541
ACACB	80	0	0	0	0.000249252	0.00119953	0.0269192	236.924	15868	0.0599961	0.00244947	0.00491362	0.00229461	0.04	0.0046378
CCDC93	19	0	0	0	0.000249252	0.00112819	0.0147059	105.695	4555.98	0.117374	0.00138673	0.00204942	0.00138673	0	0.0047843
ERICH1	22	0	0	0	0.000249252	0.00268513	0.0301595	240.333	5357.8	0.00102574	0.00278502	0.00163077	0.000746047	0.5	0.00484772
TGM1	40	0	0	0	0.000249252	0.00105932	0.0147059	205.177	8645.26	0.0273366	0.115259	0.0506857	0.0265286	0.5	0.00495621
KIAA0430	35	0	0	0	0.000249252	0.000762	0.00697906	71.1031	6238.05	0.367986	0.00169585	0.00349154	0.00169585	0	0.00508375
TUBA1C	10	0	0	0	0.000249252	0.00166999	0.0144566	147.787	2210.87	0.00167189	0.00765308	0.00194601	0.00167189	1	0.00512522
NSMCE3	15	0	0	0	0.000249252	0.00111333	0.00324028	139.867	8301.76	0.124766	0.0203978	0.0330979	0.0203978	0	0.00525845
MED26	23	0	0	0	0.000249252	0.00248169	0.0476072	85.3605	4169.64	0.186192	0.0242012	0.0445192	0.0242012	0	0.00536577
COL6A2	81	0	0	0	0.000249252	0.00175092	0.0406281	189.028	19266.6	0.173251	0.00484859	0.0104333	0.00484859	0	0.0054275
PERM1	51	0	0	0	0.000249252	0.00209176	0.0496012	-318.088	10096.9	0.00154771	0.0613463	0.00296671	0.00154771	1	0.00544592
OTOF	87	0	0	0	0.000249252	0.00229197	0.022682	-362.929	43795.4	0.0828765	0.00231037	0.00374961	0.00231037	0	0.00559697
SULT1A2	22	0	0	0	0.000249252	0.00104233	0.0122134	170.246	5139.51	0.0175612	0.00515505	0.00692587	0.00418886	0.16	0.00563761
KRTAP4-4	10	0	0	0	0.000249252	0.00229312	0.0159521	312.423	8778.13	0.000854269	0.0076218	0.00151656	0.000854269	1	0.00569815
TGFBR3	19	0	0	0	0.000249252	0.00154799	0.0137089	188.838	5849.24	0.0135453	0.0828382	0.0254489	0.0135453	1	0.00592583
CEP89	27	0	0	0	0.000249252	0.000876999	0.00822532	220.41	6351.65	0.00568207	0.0542751	0.0103172	0.00568207	1	0.00601749
B3GNT5	10	0	0	0	0.000249252	0.00149551	0.0117149	129.268	2129.56	0.0050912	0.0494655	0.0065386	0.0050912	1	0.00621118
NCAN	39	0	0	0	0.000249252	0.000357901	0.00174477	143.561	3960.72	0.0225407	0.00642019	0.00737985	0.00345712	0.09	0.00622933
WSB1	12	0	0	0	0.000249252	0.000851612	0.0052343	85.0155	2314.43	0.0772014	0.0957528	0.117762	0.0706182	0.5	0.00623966
SLC43A1	24	0	0	0	0.000249252	0.000467348	0.00199402	93.5654	2957.71	0.0853539	0.0199373	0.0358919	0.0186127	0.04	0.00624593
COL4A2	60	0	0	0	0.000249252	0.00159937	0.0468594	270.885	11664.3	0.0121361	0.0121319	0.00851977	0.00402422	0.16	0.00625658
ANKH	6	0	0	0	0.000249252	0.00153706	0.00598205	34.7624	2392.45	0.477268	0.0513726	0.0775709	0.0513726	0	0.00634037
AQP6	14	0	0	0	0.000249252	0.00183378	0.0169492	116.943	4057.68	0.0663819	0.00152752	0.00263808	0.00152752	0	0.00634325
IZUMO1R	14	0	0	0	0.000249252	0.00183378	0.0214357	154.499	4126.98	0.0161735	0.00171659	0.00221688	0.00171659	0	0.00645522
SLC5A4	36	0	0	0	0.000249252	0.00343414	0.0388833	584.757	38397.2	0.00284333	0.00134125	0.00160935	0.00134125	0	0.00647126
OR1L6	21	0	0	0	0.000249252	0.0122371	0.0363908	-962.9	85717.7	0.00100592	0.00155519	0.00106433	0.00100592	1	0.00653793
ISM2	17	0	0	0	0.000249252	0.00161281	0.0184447	64.6153	5217.92	0.371047	0.0515422	0.0894192	0.0515422	0	0.00657496
NFIB	16	0	0	0	0.000249252	0.000701022	0.00423729	126.367	2471.03	0.0110187	0.0807625	0.0197443	0.0110187	1	0.00671363
CAT	13	0	0	0	0.000249252	0.000632717	0.00373878	139.261	2084.26	0.00228557	0.0341461	0.00366057	0.00228557	1	0.00672104
TMEM38B	9	0	0	0	0.000249252	0.00185554	0.00997009	183.863	3641.54	0.00231254	0.00539663	0.00308364	0.00180321	0.5	0.00681997
SMTNL2	20	0	0	0	0.000249252	0.000947159	0.00648056	-113.418	3866.3	0.0681469	0.0163422	0.0294147	0.0159406	0.04	0.00684184
BRD1	23	0	0	0	0.000249252	0.000715246	0.0057328	163.224	3328.53	0.00466705	0.0363296	0.00909749	0.00466705	1	0.00695611
GFPT2	34	0	0	0	0.000249252	0.00171544	0.0456132	169.25	5007.68	0.0167696	0.174701	0.0310508	0.0167696	1	0.00696226
INMT	19	0	0	0	0.000249252	0.00398804	0.0333998	-243.46	10139.8	0.0156165	0.0081831	0.00991077	0.00504194	0.16	0.00716854
CD4	15	0	0	0	0.000249252	0.000648056	0.00274177	180.137	3661.69	0.00291195	0.0071004	0.00342031	0.00171009	0.25	0.0072046
TSPYL1	10	0	0	0	0.000249252	0.002667	0.0109671	152.821	4774.17	0.0269846	0.0413617	0.0401979	0.0228193	0.5	0.00722294
CNGB1	58	0	0	0	0.000249252	0.00196823	0.0468594	302.362	15584.8	0.0154345	0.0130781	0.0110126	0.00520189	0.16	0.00741065
PCSK7	22	0	0	0	0.000249252	0.00179008	0.0279163	225.575	5102.1	0.0015884	0.0854718	0.00262436	0.0015884	1	0.00745093
RTCA	13	0	0	0	0.000249252	0.000862796	0.0057328	69.7534	2817.79	0.18883	0.115254	0.195097	0.115254	0	0.00747377
DDX52	16	0	0	0	0.000249252	0.0019317	0.0159521	195.338	5307.96	0.0073367	0.00310948	0.00382268	0.00201064	0.16	0.00751625
TCEANC2	13	0	0	0	0.000249252	0.00199402	0.0201894	122.893	3672	0.0425565	0.00182536	0.00233736	0.00182536	0	0.00756368
MRPS16	4	0	0	0	0.000249252	0.00261715	0.00623131	124.083	2257.94	0.00901994	0.0109575	0.0120898	0.00723255	0.5	0.00777722
OGG1	25	0	0	0	0.000249252	0.000837488	0.00548355	186.982	5054.21	0.00853567	0.0525558	0.0156002	0.00777747	0.5	0.00797894
ADAMTS4	35	0	0	0	0.000249252	0.000719271	0.00423729	197.75	7176.76	0.0195815	0.054333	0.0288286	0.014236	0.25	0.00799732
TMTC4	23	0	0	0	0.000249252	0.000596038	0.00348953	93.1733	3743.3	0.12779	0.0309029	0.0584294	0.0308237	0.01	0.00799794
WDR7	22	0	0	0	0.000249252	0.000407867	0.00199402	133.403	2485.57	0.00745541	0.0182367	0.00832673	0.00457532	0.25	0.00807059
MTF1	16	0	0	0	0.000249252	0.0016513	0.0117149	106.907	5201.34	0.138249	0.0179176	0.0326354	0.0179176	0	0.00807793
2021-09-08	17	0	0	0	0.000249252	0.000689109	0.00648056	94.852	2407.36	0.0532119	0.152637	0.0896592	0.0532119	1	0.00826761
PDLIM4	9	0	0	0	0.000249252	0.00609283	0.0491027	98.8992	2490.58	0.0475105	0.0675133	0.0718303	0.0425947	0.5	0.00835951
ANLN	20	0	0	0	0.000249252	0.000473579	0.00249252	88.6976	2435.53	0.0722915	0.0588555	0.0805941	0.0434225	0.16	0.00839941
TRIM33	12	0	0	0	0.000249252	0.00326105	0.0353938	17.2865	2512.85	0.730212	0.0654693	0.101728	0.0654693	0	0.00842116
RTN4R	20	0	0	0	0.000249252	0.000697906	0.00598205	97.5762	3645.11	0.106056	0.111293	0.155113	0.0879805	0.25	0.00858775
ARHGAP20	28	0	0	0	0.000249252	0.000480701	0.00274177	146.182	3451.91	0.0128437	0.0558819	0.0212924	0.0106227	0.25	0.00870443
NYAP1	24	0	0	0	0.000249252	0.000965852	0.0122134	111.26	5625.77	0.137976	0.100073	0.166997	0.0948981	0.16	0.00870872
UNC13C	47	0	0	0	0.000249252	0.00151142	0.0368893	-343.677	11172.8	0.0011484	0.111566	0.00182521	0.0011484	1	0.00872589
OR6Q1	10	0	0	0	0.000249252	0.00127119	0.00947159	97.5487	2598.25	0.0556546	0.00264021	0.00341346	0.00264021	0	0.00894457
FAM98C	26	0	0	0	0.000249252	0.00463993	0.0324028	276.292	29503.9	0.10772	0.0732084	0.108447	0.0730799	0.01	0.00905603
CRTAC1	26	0	0	0	0.000249252	0.00207071	0.0319043	121.345	7164.54	0.151687	0.0177912	0.0339515	0.0177912	0	0.00908033
HPSE2	9	0	0	0	0.000249252	0.00246483	0.0117149	145.094	4590.89	0.0322409	0.0548414	0.0494287	0.0308707	0.5	0.00911153
NR2F6	12	0	0	0	0.000249252	0.0041542	0.0471087	120.374	1926.52	0.00609762	0.124407	0.00883014	0.00609762	1	0.00915559
TUBE1	16	0	0	0	0.000249252	0.000856805	0.00648056	161.017	3110.74	0.00388991	0.0220523	0.00617128	0.00388991	1	0.00916159
OR52K1	13	0	0	0	0.000249252	0.00111205	0.00997009	122.643	3165.75	0.0292772	0.293529	0.0465826	0.0292772	1	0.00929455
C16orf89	36	0	0	0	0.000249252	0.000408497	0.00448654	34.1014	4228.67	0.599994	0.00267525	0.00504965	0.00267525	0	0.00933046
OR5T2	13	0	0	0	0.000249252	0.00260756	0.0269192	45.1308	3737.65	0.460393	0.0331709	0.0538121	0.0331709	0	0.00934236
PHLDB3	29	0	0	0	0.000249252	0.00386771	0.0483549	265.866	11608.3	0.0136018	0.0884086	0.0255152	0.0136018	1	0.00941025
NME2	6	0	0	0	0.000249252	0.00726986	0.0423729	-127.383	1700.99	0.00201106	0.00179888	0.00169802	0.00151511	0.5	0.00965477
LIN28B	9	0	0	0	0.000249252	0.000969314	0.00598205	124.889	1998.62	0.00521303	0.00406708	0.00407887	0.00327438	0.25	0.010141
LY75-CD302	72	0	0	0	0.000249252	0.00133973	0.0199402	410.23	34049.9	0.0262054	0.00575934	0.00860557	0.00533	0.04	0.0101861
PTN	4	0	0	0	0.000249252	0.0023679	0.00872383	78.2649	1998.42	0.079989	0.267197	0.0977009	0.079989	1	0.0103206
FBXO6	8	0	0	0	0.000249252	0.00221211	0.0132104	161.389	3154.06	0.00405721	0.0577732	0.0054864	0.00405721	1	0.0103234
GNAT3	8	0	0	0	0.000249252	0.00271062	0.0169492	37.9265	3912.55	0.544293	0.0300447	0.0472095	0.0300447	0	0.0103668
GMIP	39	0	0	0	0.000249252	0.00204515	0.0331505	145.571	12863.5	0.199319	0.00514275	0.0109855	0.00514275	0	0.0104592
MCHR1	19	0	0	0	0.000249252	0.00115443	0.00548355	207.219	6755.64	0.0116975	0.00321712	0.00457128	0.00298268	0.09	0.0104822
AFDN	57	0	0	0	0.000249252	0.000874569	0.0261715	291.828	8899.27	0.00197809	0.0611037	0.00378469	0.00197809	1	0.0104857
CLEC6A	4	0	0	0	0.000249252	0.00230558	0.00797607	136.779	2057.63	0.00256698	0.0237015	0.00291505	0.00256698	1	0.0105752
SPHK2	31	0	0	0	0.000249252	0.0012543	0.0152044	-28.4934	7736.35	0.745977	0.00554865	0.0106085	0.00554865	0	0.010613
DDX41	24	0	0	0	0.000249252	0.000353107	0.000997009	123.133	2290.29	0.0100836	0.0390418	0.0146475	0.00717441	0.25	0.0106326
PRR21	5	0	0	0	0.000249252	0.00822532	0.0386341	99.725	2461.43	0.044424	0.0892308	0.0651919	0.044424	1	0.0106895
NR5A2	10	0	0	0	0.000249252	0.0055334	0.0383848	86.3003	4959.84	0.220424	0.0116136	0.0207602	0.0116136	0	0.010962
RPAP1	46	0	0	0	0.000249252	0.00189107	0.0471087	-71.4521	11086.7	0.497393	0.0038689	0.00759705	0.0038689	0	0.0109662
CLCN6	35	0	0	0	0.000249252	0.00042729	0.00324028	160.106	3978.57	0.0111388	0.0244707	0.0132962	0.00690995	0.25	0.0110014
SLC4A7	32	0	0	0	0.000249252	0.000950274	0.0181954	162.812	5324.02	0.0256588	0.00387655	0.0058822	0.00363482	0.09	0.0110864
POTEC	22	0	0	0	0.000249252	0.0023679	0.0324028	101.935	5738.06	0.178407	0.0183057	0.0345853	0.0183057	0	0.0112317
LY75	63	0	0	0	0.000249252	0.00148364	0.0199402	395.144	32704.7	0.0288893	0.00568295	0.00870302	0.00542863	0.04	0.0112953
NLRP5	59	0	0	0	0.000249252	0.00160958	0.0301595	235.252	14291.6	0.0490849	0.0182123	0.0262566	0.0128774	0.09	0.0113147
ADAT3	26	0	0	0	0.000249252	0.0021474	0.022682	-244.924	6698.84	0.00276716	0.0376886	0.00562857	0.00276716	1	0.0113785
MUC15	14	0	0	0	0.000249252	0.00115724	0.0117149	141.769	3191.69	0.0120936	0.0469424	0.0184555	0.0120936	1	0.0116998
EPHA1	41	0	0	0	0.000249252	0.00110036	0.0159521	218.088	8963.26	0.0212477	0.0203431	0.0202536	0.0102704	0.16	0.0117319
KPNA7	21	0	0	0	0.000249252	0.000759626	0.00847458	44.3681	3724.62	0.467231	0.0403149	0.0717811	0.0403149	0	0.0118516
INCENP	46	0	0	0	0.000249252	0.000384715	0.00249252	207.136	6019.89	0.00759205	0.0167053	0.00743336	0.00360604	0.16	0.0118766
TMC8	33	0	0	0	0.000249252	0.00345932	0.0358923	361.967	13419.5	0.00178021	0.0168194	0.00303747	0.00172011	0.5	0.0119409
NPAS3	28	0	0	0	0.000249252	0.000311565	0.00149551	107.853	2476.29	0.0302068	0.00538828	0.00769417	0.00378163	0.09	0.0119536
ZNF630	9	0	0	0	0.000498504	0.00492966	0.0279163	-39.5193	9892.63	0.691123	0.00717936	0.0132509	0.00717936	0	0.0120163
STK36	39	0	0	0	0.000249252	0.00121431	0.0171984	273.639	10951.3	0.00892678	0.136343	0.0176118	0.00892678	1	0.0120192
ZNF76	24	0	0	0	0.000249252	0.00248214	0.0264207	135.808	8569.54	0.142359	0.0221874	0.0411413	0.0221874	0	0.0120243
HTRA3	17	0	0	0	0.000249252	0.00370946	0.0393819	-72.7484	5177.61	0.312008	0.02161	0.0384289	0.02161	0	0.0120622
C9orf50	21	0	0	0	0.000249252	0.0030385	0.0181954	236.689	13358.5	0.0405741	0.00281035	0.00412035	0.00281035	0	0.0121269
LIN9	17	0	0	0	0.000249252	0.00187672	0.0189432	188.308	5361.88	0.0101219	0.086291	0.0187241	0.0101219	1	0.0121796
NECAB2	22	0	0	0	0.000249252	0.000895042	0.0052343	237.668	6081.58	0.00230648	0.018532	0.00284178	0.00230648	1	0.0122314
ADAM8	56	0	0	0	0.000249252	0.00133528	0.0333998	304.305	12673.3	0.00686942	0.0692523	0.0135909	0.00668736	0.5	0.0122951
SLC35D3	8	0	0	0	0.000249252	0.0042996	0.0314058	83.3892	2351.02	0.0854663	0.202085	0.124066	0.0854663	1	0.0124449
CYP1A1	30	0	0	0	0.000249252	0.00349784	0.0408774	126.803	9965.39	0.204004	0.00810386	0.016772	0.00810386	0	0.0128949
GCH1	8	0	0	0	0.000249252	0.00115279	0.00648056	28.2126	2876.13	0.598843	0.162719	0.239088	0.162719	0	0.0129402
ZNF763	17	0	0	0	0.000249252	0.00494106	0.0194417	-297.666	31671.1	0.0944016	0.0404567	0.0451625	0.0404567	0	0.0130385
RGL3	37	0	0	0	0.000249252	0.000639972	0.00672981	168.031	5634.05	0.0251813	0.0481447	0.0371405	0.0194802	0.25	0.0132424
GNA12	15	0	0	0	0.000249252	0.00182785	0.0102193	199.719	5597.32	0.0075966	0.0957091	0.0142626	0.0075966	1	0.0133072
GCN1	57	0	0	0	0.000249252	0.000428539	0.00274177	160.226	5900.29	0.0369864	0.123249	0.0638949	0.0324415	0.25	0.0134034
CCDC178	29	0	0	0	0.000249252	0.00342937	0.0386341	32.2192	10292.7	0.750806	0.00747518	0.015177	0.00747518	0	0.0136211
TMEFF2	8	0	0	0	0.000249252	0.00271062	0.0199402	131.58	2593.37	0.0097722	0.051504	0.0117538	0.0097722	1	0.0136244
MALT1	15	0	0	0	0.000249252	0.00282486	0.0373878	92.1915	3022.47	0.0935604	0.00857825	0.0126193	0.00857825	0	0.0136776
CASP8	13	0	0	0	0.000249252	0.00368126	0.0441176	16.665	2467.78	0.737271	0.0492026	0.0816721	0.0492026	0	0.0136897
H1FOO	15	0	0	0	0.000249252	0.00347291	0.0436191	71.3234	3756.35	0.244537	0.0117761	0.0220561	0.0117761	0	0.0138413
PCSK9	21	0	0	0	0.000249252	0.00262308	0.0336491	163.039	5446.3	0.0271589	0.0986253	0.0491206	0.0271589	1	0.0138796
BRD4	29	0	0	0	0.000249252	0.00137518	0.0127119	233.196	7916.26	0.00876806	0.542985	0.0173813	0.00876806	1	0.0138939
RMDN3	17	0	0	0	0.000249252	0.00329893	0.0493519	127.055	2938.52	0.0190865	0.00735395	0.0102557	0.00572502	0.16	0.0140833
TYR	29	0	0	0	0.000249252	0.000446935	0.00249252	132.019	3557.89	0.0268774	0.116463	0.0489299	0.025828	0.5	0.0141278
GEN1	32	0	0	0	0.000249252	0.00278851	0.031655	252.894	13522.4	0.0296481	0.0259878	0.0265015	0.0131079	0.16	0.0141771
ERC1	30	0	0	0	0.000249252	0.00305749	0.0413759	-19.7583	5429.06	0.78858	0.0068047	0.0138137	0.0068047	0	0.0142565
SOX8	15	0	0	0	0.000249252	0.000913925	0.00697906	-66.3348	3195.59	0.240614	0.00695852	0.011535	0.00695852	0	0.0142682
PSMD2	16	0	0	0	0.000249252	0.0030845	0.0431206	121.831	2865.92	0.0228611	0.153799	0.0387107	0.0228611	1	0.0144927
C17orf99	8	0	0	0	0.000249252	0.00252368	0.0129611	110.609	3602.69	0.0653602	0.229208	0.106024	0.0653602	1	0.0146
SLC29A4	31	0	0	0	0.000249252	0.000707555	0.0052343	162.753	6173.53	0.038322	0.0967876	0.0656714	0.0346331	0.5	0.0146486
IL12B	15	0	0	0	0.000249252	0.00267531	0.0311565	-49.7514	4249.02	0.445321	0.0101403	0.017834	0.0101403	0	0.0146928
HIGD1B	4	0	0	0	0.000249252	0.00591974	0.022682	113.345	2381.07	0.0201888	0.064691	0.0236355	0.0201888	1	0.0147546
TRIM17	28	0	0	0	0.000249252	0.000623131	0.00448654	108.935	4654.3	0.110318	0.0835908	0.129299	0.0708495	0.16	0.014806
PGP	9	0	0	0	0.000249252	0.00498504	0.0423729	131.755	2051.76	0.00362891	0.036787	0.00470112	0.00362891	1	0.0148114
CPT1B	36	0	0	0	0.000249252	0.000436191	0.00423729	170.569	4170.69	0.00826193	0.115027	0.01563	0.00826193	1	0.0148209
PACRG	13	0	0	0	0.000249252	0.000901143	0.00747757	-42.6549	2923.86	0.430204	0.0148117	0.0223773	0.0148117	0	0.0150948
CTD-2006C1.13	17	0	0	0	0.000249252	0.00494106	0.0194417	-316.768	31595.1	0.074733	0.0410857	0.0457796	0.0410857	0	0.0152601
ADAM15	30	0	0	0	0.000249252	0.000515121	0.00199402	173.523	4293.83	0.0080945	0.122176	0.0167191	0.0080945	1	0.0154272
KIAA0895L	12	0	0	0	0.000249252	0.000913925	0.00598205	122.453	2837.06	0.0215056	0.0076697	0.0112447	0.00660062	0.16	0.0154747
C12orf40	20	0	0	0	0.000249252	0.00104686	0.0132104	123.619	4059.61	0.0523579	0.429091	0.0899453	0.0523579	1	0.0156558
TBXA2R	17	0	0	0	0.000249252	0.000659785	0.00448654	106.559	2972.77	0.050656	0.00621443	0.0102729	0.00614488	0.04	0.0157749
RP11-457D20.2	14	0	0	0	0.000249252	0.00605327	0.0418744	163.471	5000.29	0.0207906	0.0360044	0.0312488	0.0168776	0.5	0.0158071
LRIT2	27	0	0	0	0.000249252	0.00132011	0.02667	124.939	4741.24	0.0696046	0.281708	0.121308	0.0696046	1	0.0158182
ACTL7B	11	0	0	0	0.000249252	0.000815735	0.00299103	75.7686	2077.55	0.0964495	0.0309933	0.055478	0.0306939	0.04	0.0158585
TMEM70	12	0	0	0	0.000249252	0.00332336	0.0224327	-55.6782	5283.9	0.443698	0.0132263	0.0240084	0.0132263	0	0.0160951
BMP4	15	0	0	0	0.000249252	0.00101363	0.0104686	135.254	2938.74	0.0125957	0.0279321	0.0185268	0.0121131	0.5	0.0161138
MICALL2	67	0	0	0	0.000249252	0.00157364	0.0368893	333.013	19006.4	0.0157128	0.0823491	0.0281634	0.0148423	0.5	0.016182
GNA15	13	0	0	0	0.000249252	0.00103536	0.0102193	107.888	2774.39	0.040533	0.312916	0.0649687	0.040533	1	0.0162995
ITGB4	84	0	0	0	0.000249252	0.000688411	0.0174477	225.672	13833.9	0.0550227	0.0310662	0.0429537	0.0218782	0.09	0.0163043
ILKAP	9	0	0	0	0.000249252	0.00188324	0.0144566	102.192	2766.98	0.0520482	0.236583	0.0737486	0.0520482	1	0.0163182
CBFA2T2	24	0	0	0	0.000249252	0.00105932	0.0127119	-42.2197	4417.56	0.525285	0.0103121	0.0187395	0.0103121	0	0.0163195
OR2AJ1	12	0	0	0	0.000249252	0.00247175	0.025673	61.5807	3034.02	0.263574	0.0123174	0.0173665	0.0123174	0	0.0164662
KIAA1586	23	0	0	0	0.000249252	0.000433482	0.00299103	114.87	2712.2	0.0274054	0.240355	0.0515387	0.0274054	1	0.016467
TTC38	37	0	0	0	0.000249252	0.00193339	0.0191924	167.38	11108.4	0.112263	0.00315625	0.00648355	0.00315625	0	0.0166018
MPI	21	0	0	0	0.000249252	0.00084271	0.00897308	107.32	3806.81	0.0819647	0.0322628	0.0540799	0.0321008	0.04	0.016621
MYO3B	43	0	0	0	0.000249252	0.00107816	0.00722832	216.85	15005.2	0.0766828	0.00806934	0.0141074	0.00806934	0	0.0166421
TCF12	27	0	0	0	0.000249252	0.00168938	0.0341476	146.539	4327.89	0.0259149	0.0071681	0.0112575	0.00608798	0.16	0.0166635
MUL1	11	0	0	0	0.000249252	0.00285507	0.0271685	96.6141	3125.79	0.083976	0.315737	0.134049	0.083976	1	0.0166791
SRRM5	30	0	0	0	0.000249252	0.000739448	0.00598205	135.185	6086.38	0.0831317	0.0416901	0.0670624	0.0355919	0.09	0.0166799
FAM159B	12	0	0	0	0.000249252	0.000872383	0.00448654	60.4872	2935.89	0.26428	0.0063648	0.0113393	0.0063648	0	0.016691
MICALCL	35	0	0	0	0.000249252	0.00360348	0.025673	185.97	26869.1	0.256573	0.00613518	0.0102906	0.00613518	0	0.0168027
AVIL	36	0	0	0	0.000249252	0.000533123	0.00398804	175.731	4865.79	0.0117602	0.0920034	0.0222709	0.0109945	0.5	0.0168833
MARS	26	0	0	0	0.000249252	0.000488918	0.00548355	41.0953	3203.74	0.467812	0.0388816	0.0714167	0.0388816	0	0.017002
EHBP1L1	68	0	0	0	0.000249252	0.000432526	0.00299103	68.5843	7418.57	0.425871	0.00341608	0.00726257	0.00341608	0	0.0170806
ARID5A	18	0	0	0	0.000249252	0.00088623	0.00747757	172.269	4305.62	0.0086556	0.0119214	0.00911509	0.00560749	0.25	0.0172119
TRIM46	19	0	0	0	0.000249252	0.00170541	0.0259222	87.0267	3518.78	0.142352	0.285372	0.240156	0.142352	1	0.0172641
TMEM2	36	0	0	0	0.000249252	0.00252714	0.0301595	46.3764	10082.4	0.644178	0.0142415	0.0268333	0.0142415	0	0.0173096
MAGEC2	6	0	0	0	0.000498504	0.00249252	0.0119641	148.683	5875.96	0.052423	0.00736711	0.0101744	0.00736711	0	0.0173382
CYTL1	9	0	0	0	0.000249252	0.00667442	0.0356431	206.046	4678.61	0.00259226	0.0254913	0.00444887	0.00259226	1	0.0174244
HUNK	20	0	0	0	0.000249252	0.000448654	0.00274177	71.3169	2624.02	0.163855	0.0172539	0.0330777	0.0172539	0	0.0177585
HAVCR1	21	0	0	0	0.000249252	0.00156673	0.0109671	92.0014	6233.8	0.243919	0.0332105	0.0615923	0.0332105	0	0.0177685
UGT2B10	31	0	0	0	0.000249252	0.00144727	0.0269192	194.813	11469	0.068897	0.0225934	0.0384227	0.0220503	0.04	0.0178529
FAM129B	36	0	0	0	0.000249252	0.000560818	0.00498504	187.763	5122.34	0.00870388	0.0102806	0.00745747	0.00387663	0.16	0.0179323
TYROBP	5	0	0	0	0.000249252	0.00239282	0.0109671	37.7763	2197.28	0.420306	0.454983	0.551373	0.420306	1	0.0179581
TREM2	20	0	0	0	0.000249252	0.00114656	0.0107178	172.255	6634.37	0.0344454	0.0194586	0.0260921	0.0140123	0.16	0.0179916
GPR171	4	0	0	0	0.000249252	0.00292871	0.0109671	87.8618	1627.89	0.0294325	0.0658519	0.033106	0.0294325	1	0.0180493
LSR	31	0	0	0	0.000249252	0.00147943	0.023679	123.242	6942.66	0.139114	0.0213461	0.0412559	0.0213461	0	0.0181681
HPS6	33	0	0	0	0.000249252	0.000838394	0.00947159	70.6877	5962.63	0.359966	0.0128531	0.0236266	0.0128531	0	0.0185534
DNAJC11	20	0	0	0	0.000249252	0.000997009	0.0134596	44.4629	4208.21	0.493086	0.013122	0.0210699	0.013122	0	0.0186082
TRIM60	18	0	0	0	0.000249252	0.000803146	0.00423729	-177.319	3505.07	0.00274379	0.0631412	0.00532842	0.00274379	1	0.0188024
SGCE	6	0	0	0	0.000249252	0.00311565	0.0147059	25.8007	2872.99	0.630265	0.0698489	0.106526	0.0698489	0	0.0188404
PCDH18	34	0	0	0	0.000249252	0.000725764	0.0104686	70.5606	5473.32	0.340207	0.00933299	0.0178287	0.00933299	0	0.018978
FBN3	150	0	0	0	0.000249252	0.0019774	0.0393819	370.638	60851.9	0.132969	0.0262674	0.05046	0.0255996	0.01	0.0191104
SLF1	29	0	0	0	0.000249252	0.000756352	0.0122134	104.266	4542.26	0.121849	0.155656	0.200369	0.116145	0.5	0.0192016
NR2C1	12	0	0	0	0.000249252	0.000747757	0.0057328	-33.2407	1898.47	0.445523	0.0240939	0.0357384	0.0240939	0	0.0193589
PDXP	12	0	0	0	0.000249252	0.00112164	0.00822532	109.323	2716.5	0.0359483	0.0041353	0.00577891	0.0041353	0	0.0194286
PIGZ	31	0	0	0	0.000249252	0.000699514	0.00423729	162.631	5096.07	0.0227166	0.0312558	0.0253878	0.0130361	0.25	0.0194391
MANF	7	0	0	0	0.000249252	0.00309785	0.0179462	-59.7015	2863.99	0.264603	0.017501	0.0248049	0.017501	0	0.0194711
SLC8A3	33	0	0	0	0.000249252	0.00168434	0.0269192	-134.833	8625.29	0.146555	0.0302121	0.0569581	0.0302121	0	0.0194974
SLC39A7	13	0	0	0	0.000249252	0.00540686	0.0438684	90.5297	6488.6	0.261069	0.0102722	0.0191055	0.0102722	0	0.0195346
TNK1	28	0	0	0	0.000249252	0.000658738	0.00972084	178.04	4663.96	0.00913403	0.0632681	0.0155245	0.00913403	1	0.0195556
PLET1	6	0	0	0	0.000249252	0.00448654	0.024676	76.502	3017.25	0.163701	0.280169	0.246463	0.163701	1	0.0195638
HIST1H1E	16	0	0	0	0.000249252	0.000965852	0.00922233	24.5541	3421.44	0.674648	0.0379827	0.0656906	0.0379827	0	0.0196283
ASH1L	45	0	0	0	0.000249252	0.000459732	0.00224327	218.133	6081.87	0.00515694	0.134621	0.0103095	0.00515694	1	0.0196478
PDE4D	22	0	0	0	0.000249252	0.000532493	0.00348953	122.564	3559.93	0.0399558	0.230655	0.0732806	0.0399558	1	0.019743
MTBP	23	0	0	0	0.000249252	0.000899475	0.00822532	170.425	5307.07	0.0193144	0.00801844	0.010055	0.0056892	0.16	0.0197684
BEST1	32	0	0	0	0.000249252	0.00132415	0.029661	193.675	6125.5	0.0133389	0.265017	0.023881	0.0133389	1	0.0197964
CRTAP	19	0	0	0	0.000249252	0.00053786	0.00324028	107.242	2374.28	0.0277437	0.0419035	0.0368097	0.0202035	0.25	0.019942
KANK2	49	0	0	0	0.000249252	0.000854579	0.00872383	139.5	10091.8	0.164942	0.010067	0.0202423	0.010067	0	0.0200098
SERINC5	18	0	0	0	0.000249252	0.000609283	0.00274177	123.683	2801.09	0.0194429	0.0243782	0.0222711	0.0114742	0.25	0.0203709
LRRC70	13	0	0	0	0.000249252	0.00283764	0.0331505	126.946	3426.87	0.030116	0.0104398	0.0149651	0.0103534	0.04	0.0204255
GPBP1L1	18	0	0	0	0.000249252	0.000526199	0.00299103	64.0641	2764.07	0.223018	0.107891	0.188614	0.107891	0	0.0206778
SIT1	9	0	0	0	0.000249252	0.00119087	0.00797607	105.658	2145.49	0.0225445	0.00780177	0.0106732	0.0077344	0.09	0.0207563
EMILIN1	28	0	0	0	0.000249252	0.00119285	0.0239282	123.351	4825.45	0.0757792	0.00529525	0.00872731	0.00529525	0	0.0207736
CA9	16	0	0	0	0.000249252	0.0021498	0.0259222	131.681	4706.82	0.0549374	0.00691879	0.0111308	0.00691879	0	0.0208265
CRNKL1	22	0	0	0	0.000249252	0.00335358	0.0403789	43.601	8390.6	0.63408	0.0121698	0.0238922	0.0121698	0	0.0208693
NAGA	13	0	0	0	0.000249252	0.000977836	0.0057328	96.8074	2980.51	0.0761921	0.255376	0.126503	0.0761921	1	0.0209653
NKAPL	17	0	0	0	0.000249252	0.00347487	0.0366401	-233.126	7012.5	0.00537098	0.086864	0.0108714	0.00537098	1	0.0211654
CRHR2	30	0	0	0	0.000249252	0.00153706	0.0112164	286.605	13164.7	0.0124925	0.156889	0.0199035	0.0124925	1	0.0212891
KBTBD12	19	0	0	0	0.000249252	0.00102325	0.0117149	174.174	4062.26	0.00628078	0.0647858	0.0101792	0.00628078	1	0.0213936
GMPPA	19	0	0	0	0.000249252	0.00053786	0.00224327	61.8248	2544.49	0.220334	0.0250435	0.0481116	0.0250435	0	0.0214341
SAXO1	25	0	0	0	0.000249252	0.00510469	0.0396311	127.601	17712.9	0.33768	0.334924	0.469837	0.334924	0	0.0214476
SPSB2	7	0	0	0	0.000249252	0.00174477	0.00697906	92.4176	3119.34	0.0979818	0.0772141	0.11747	0.0732856	0.25	0.0215904
MTMR4	22	0	0	0	0.000249252	0.000419197	0.00224327	141.488	2904.83	0.00866021	0.0252315	0.0117013	0.00589905	0.25	0.0216305
HES2	6	0	0	0	0.000249252	0.0057328	0.0331505	-140.297	2270.5	0.0032365	0.00672309	0.00362693	0.0032365	1	0.0217917
SST	6	0	0	0	0.000249252	0.00456962	0.0152044	82.7159	4418.56	0.213365	0.0245362	0.0404996	0.0245362	0	0.0218336
PSMD5	18	0	0	0	0.000249252	0.00113548	0.00772682	134.577	4923.74	0.0551253	0.0240133	0.0390618	0.0210444	0.16	0.0218657
UBD	13	0	0	0	0.000249252	0.010296	0.0301595	-373.599	34704.2	0.0449133	0.0819344	0.0526838	0.0449133	1	0.0219673
C4orf45	18	0	0	0	0.000249252	0.00584358	0.0289133	-229.52	10416.8	0.0245245	0.0242796	0.0251561	0.0127388	0.25	0.0220097
OR1L1	14	0	0	0	0.000249252	0.00153112	0.00623131	182.427	6462.92	0.0232553	0.0393941	0.0332091	0.017631	0.25	0.0221655
LURAP1	7	0	0	0	0.000249252	0.0113944	0.0441176	166.144	3380.54	0.00426954	0.0119924	0.00732781	0.00413876	0.5	0.022168
MAN1A1	13	0	0	0	0.000249252	0.0013613	0.0144566	134.816	2745.38	0.0100818	0.00655574	0.00763348	0.00607376	0.25	0.0223563
TMEM266	13	0	0	0	0.000249252	0.000862796	0.00348953	105.797	3021	0.0542471	0.00927823	0.0172175	0.00903931	0.04	0.0225179
PTCHD3	42	0	0	0	0.000249252	0.00233229	0.0423729	-294.725	14327.6	0.0138072	0.0238496	0.0162033	0.00816498	0.16	0.0225387
PIGL	8	0	0	0	0.000249252	0.00124626	0.00772682	37.8982	2036.41	0.40101	0.280526	0.413966	0.280526	0	0.0228194
FCGR1A	11	0	0	0	0.000249252	0.00111031	0.00498504	74.9121	2704.5	0.149731	0.0306158	0.0535246	0.0306158	0	0.02294
MRPS9	10	0	0	0	0.000249252	0.00209372	0.00797607	73.5639	4147.21	0.253322	0.0328835	0.0582442	0.0328835	0	0.0230442
TNFRSF14	9	0	0	0	0.000249252	0.00119087	0.00872383	86.8849	2294.62	0.0697087	0.242967	0.0983948	0.0697087	1	0.0231115
TEX40	6	0	0	0	0.000249252	0.0028664	0.0157029	116.879	2530.9	0.0201648	0.0591664	0.0239518	0.0201648	1	0.0232071
GPD2	18	0	0	0	0.000249252	0.0010247	0.00697906	162.54	3884.83	0.00911277	0.0192183	0.0120916	0.00702355	0.25	0.0234006
TXNDC17	4	0	0	0	0.000249252	0.00211864	0.00747757	-63.5636	1450.16	0.0950839	0.0242652	0.028587	0.0242652	0	0.0236276
GALC	28	0	0	0	0.000249252	0.000436191	0.00423729	98.4907	3258.89	0.0844765	0.00623539	0.0113437	0.00621755	0.01	0.023859
HERC1	93	0	0	0	0.000249252	0.00198866	0.0463609	-444.241	23387.9	0.00367435	0.321518	0.00652313	0.00367435	1	0.0239514
SAA2	8	0	0	0	0.000249252	0.00146436	0.0057328	127.217	2701.1	0.0143736	0.0128248	0.0156394	0.00903836	0.25	0.0239981
CYP4A22	24	0	0	0	0.000249252	0.00226404	0.027667	195.895	8160.35	0.0301172	0.115225	0.0553136	0.0301172	1	0.0242142
TGS1	38	0	0	0	0.000249252	0.00132497	0.0149551	-81.5643	11040.9	0.437606	0.0262479	0.049996	0.0262479	0	0.0242355
IQUB	27	0	0	0	0.000249252	0.000701599	0.00373878	158.45	6641.66	0.0518641	0.131641	0.0910527	0.0503684	0.5	0.0242923
SERPINE2	10	0	0	0	0.000249252	0.00107178	0.00822532	63.7075	2567.67	0.208663	0.367384	0.330623	0.208663	1	0.0243217
OR5B12	10	0	0	0	0.000249252	0.00580758	0.0209372	186.043	7195.55	0.0282914	0.0946949	0.0518896	0.0282914	1	0.0243486
OR7G3	17	0	0	0	0.000249252	0.00363615	0.0498504	-75.4084	5949.62	0.328257	0.0114022	0.0213011	0.0114022	0	0.0245045
DAGLB	33	0	0	0	0.000249252	0.00246986	0.0346461	240.583	10093.8	0.016637	0.0298949	0.0199759	0.00976809	0.25	0.0245203
MRPL39	12	0	0	0	0.000249252	0.0042996	0.0453639	62.5498	2779.52	0.235454	0.00838924	0.0146391	0.00838924	0	0.0245465
CPTP	17	0	0	0	0.000249252	0.000659785	0.00224327	48.6801	2840.17	0.361012	0.0354289	0.0666316	0.0354289	0	0.0246331
SEC14L4	19	0	0	0	0.000249252	0.00171853	0.0171984	83.4173	5795.78	0.273201	0.0221665	0.0404866	0.0221665	0	0.0246981
ROCK1	16	0	0	0	0.000249252	0.00124626	0.0139581	100.7	3766.37	0.10083	0.00730397	0.0108985	0.00730397	0	0.0247326
KLC4	29	0	0	0	0.000249252	0.00394506	0.0378863	281.211	11092.2	0.00758327	0.0423299	0.0111024	0.00758327	1	0.024835
OR51H1	19	0	0	0	0.000249252	0.00053786	0.00398804	155.947	3235.6	0.00611458	0.0866396	0.0109522	0.00611458	1	0.0252052
AP002962.1	15	0	0	0	0.000249252	0.00252576	0.0169492	136.882	10498.6	0.181573	0.521216	0.246516	0.181573	1	0.025277
NRK	19	0	0	0	0.000498504	0.00107572	0.00448654	173.71	11357	0.103098	0.00891141	0.0176479	0.00885925	0.01	0.0252842
OCIAD1	5	0	0	0	0.000249252	0.00169492	0.00722832	118.766	1857.19	0.00585288	0.0146518	0.00701414	0.00585288	1	0.0253131
YIPF1	11	0	0	0	0.000249252	0.000838394	0.00398804	112.584	2154.21	0.0152802	0.0776638	0.0253405	0.0152802	1	0.0254373
IQCF1	10	0	0	0	0.000249252	0.0060319	0.0458624	151.739	5996.91	0.0500605	0.167582	0.0644158	0.0500605	1	0.025514
PCDH11X	16	0	0	0	0.000498504	0.00408151	0.0304088	262.538	14799.6	0.0309213	0.256036	0.0571304	0.0309213	1	0.0255377
CCDC107	4	0	0	0	0.000249252	0.00654287	0.0254237	116.862	2373.92	0.0164621	0.00746949	0.00815443	0.00746949	0	0.0255602
GALNT5	31	0	0	0	0.000249252	0.00169652	0.0221834	204.046	9024.62	0.0317217	0.127829	0.0587728	0.0317217	1	0.0257258
FRMD7	4	0	0	0	0.000498504	0.00972084	0.0368893	-115.273	4176.84	0.0744857	0.014529	0.0185923	0.014529	0	0.0258413
THEM4	14	0	0	0	0.000249252	0.00178037	0.0129611	70.5334	4222.85	0.277742	0.0192646	0.0325038	0.0192646	0	0.0259227
NBEAL2	94	0	0	0	0.000249252	0.00067086	0.0209372	-330.702	13826.6	0.0049171	0.0736857	0.00918988	0.0046334	0.5	0.0259893
MUC16	510	0	0	0	0.000249252	0.00165142	0.0383848	896.045	233737	0.0638268	0.052535	0.0593554	0.0295938	0.04	0.0260054
MRPL46	10	0	0	0	0.000249252	0.00132104	0.00897308	73.9945	2858.89	0.166393	0.010642	0.0171359	0.010642	0	0.0260605
ALG2	13	0	0	0	0.000249252	0.000958662	0.00822532	142.163	3175.69	0.0116456	0.0148077	0.0134069	0.00856962	0.5	0.0260833
BTBD7	27	0	0	0	0.000249252	0.00117241	0.0186939	143.879	5103.07	0.0439983	0.0209599	0.0311961	0.017792	0.16	0.0261225
NEURL4	39	0	0	0	0.000249252	0.00216019	0.0251745	-288.995	10483	0.00476384	0.506228	0.00994241	0.00476384	1	0.0261979
HECW1	33	0	0	0	0.000249252	0.000929031	0.00922233	103.405	7679.09	0.237994	0.0608912	0.112458	0.0608912	0	0.0262074
LZTS1	29	0	0	0	0.000249252	0.00214873	0.0416251	76.8891	5972.55	0.319779	0.0232844	0.0450797	0.0232844	0	0.0263759
SCN3A	29	0	0	0	0.000249252	0.000988414	0.0114656	26.4991	5928.35	0.730724	0.0112879	0.0198683	0.0112879	0	0.0264583
ITGA3	31	0	0	0	0.000249252	0.00157592	0.0231805	-13.9628	7771.47	0.874152	0.00867341	0.0170412	0.00867341	0	0.0265308
KIR3DX1	14	0	0	0	0.000249252	0.00208304	0.0229312	10.8464	4168.05	0.86658	0.0213122	0.0358135	0.0213122	0	0.0265541
SASH1	57	0	0	0	0.000249252	0.00108447	0.0186939	165.056	11488.8	0.123583	0.0952681	0.148383	0.0799846	0.16	0.0267657
OR5M3	13	0	0	0	0.000249252	0.000728583	0.00249252	92.0367	2150.07	0.0471575	0.00886795	0.0157734	0.00851615	0.04	0.0268674
AQP9	11	0	0	0	0.000249252	0.00416931	0.0416251	25.7303	2924.96	0.634248	0.0919692	0.143658	0.0919692	0	0.0269029
MBLAC2	9	0	0	0	0.000249252	0.00119087	0.00747757	37.5814	2077.4	0.409632	0.193222	0.301724	0.193222	0	0.026938
C12orf74	4	0	0	0	0.000249252	0.00635593	0.024676	25.3421	2160.39	0.585598	0.506976	0.623344	0.506976	0	0.026965
PDE3A	37	0	0	0	0.000249252	0.000559133	0.00423729	128.548	5195.88	0.0745306	0.0483617	0.06932	0.0358196	0.16	0.026974
PSMG1	10	0	0	0	0.000249252	0.000822532	0.0052343	-55.4957	2160.89	0.232544	0.0176387	0.0254925	0.0176387	0	0.0270407
UPK1A	19	0	0	0	0.000249252	0.0012725	0.00648056	137.958	7974.95	0.122385	0.0554632	0.0916204	0.0554632	0	0.0272278
TSC1	23	0	0	0	0.000249252	0.000628549	0.00249252	135.303	4161.28	0.0359531	0.0455176	0.0426095	0.0218215	0.16	0.0273528
TXNRD3NB	6	0	0	0	0.000249252	0.00261715	0.0129611	72.8617	2540.82	0.148323	0.43978	0.226807	0.148323	1	0.0273612
LTBP4	71	0	0	0	0.000249252	0.00136562	0.0436191	274.81	14922.3	0.0244712	0.0618398	0.0363047	0.0181184	0.25	0.0274094
MS4A10	12	0	0	0	0.000249252	0.000955467	0.0052343	114.551	2642.15	0.0258442	0.0179378	0.0239918	0.0145747	0.25	0.0274129
SUCLG2	19	0	0	0	0.000249252	0.00104948	0.00897308	187.463	6025.34	0.0157336	0.121821	0.0292717	0.0157336	1	0.0275816
OR51J1	15	0	0	0	0.000249252	0.00390495	0.0476072	60.6609	4442.16	0.362745	0.00902677	0.0174074	0.00902677	0	0.0277789
OVOL1	8	0	0	0	0.000249252	0.00124626	0.00822532	75.6409	2283.36	0.113432	0.0139988	0.0179067	0.0139988	0	0.0278197
DHX33	29	0	0	0	0.000249252	0.00130643	0.0251745	86.0124	5591.22	0.250024	0.0120051	0.021698	0.0120051	0	0.0278893
INTS7	19	0	0	0	0.000249252	0.000564097	0.00548355	120.925	2860.11	0.0237511	0.019266	0.0224234	0.0133198	0.25	0.0279252
VSIG1	10	0	0	0	0.000498504	0.00333998	0.0234297	162.34	9561.78	0.0968765	0.00999893	0.016616	0.00999893	0	0.0279555
LY96	5	0	0	0	0.000249252	0.0123131	0.0401296	5.38228	3636.44	0.92888	0.0185614	0.030006	0.0185614	0	0.0282792
IL31RA	27	0	0	0	0.000249252	0.00232635	0.0368893	32.8863	6065.63	0.672837	0.014693	0.028028	0.014693	0	0.0283289
FKBPL	6	0	0	0	0.000249252	0.00324028	0.0139581	76.6802	2992.85	0.161018	0.421604	0.239584	0.161018	1	0.0284394
PDE6A	42	0	0	0	0.000249252	0.00135308	0.028664	-47.0077	10111.9	0.640164	0.0218179	0.0423935	0.0218179	0	0.0284713
IL11RA	11	0	0	0	0.000249252	0.00199402	0.0179462	113.733	3143.04	0.0424927	0.0247433	0.0358054	0.024121	0.16	0.0285272
QTRT1	13	0	0	0	0.000249252	0.000920316	0.00697906	123.146	2634.95	0.0164386	0.0126626	0.014939	0.00945495	0.25	0.028681
LECT2	9	0	0	0	0.000249252	0.00850227	0.0428714	197.614	8609.07	0.0331878	0.0888369	0.0466776	0.0331878	1	0.0288618
ZSWIM4	43	0	0	0	0.000249252	0.00170999	0.0254237	160.132	15353.1	0.196234	0.158064	0.254884	0.157254	0.04	0.0288767
ABCC9	21	0	0	0	0.000249252	0.000866448	0.0109671	95.1331	3580.56	0.111869	0.207308	0.193749	0.111869	1	0.0289137
ZBTB3	12	0	0	0	0.000249252	0.00213942	0.0171984	-152.343	4241.05	0.0193203	0.16298	0.0323471	0.0193203	1	0.0289489
ATPAF1	11	0	0	0	0.000249252	0.000793075	0.00548355	133.168	2583.38	0.0087923	0.0115852	0.00989159	0.0067108	0.5	0.0290223
NLRP2	63	0	0	0	0.000249252	0.00202171	0.0431206	33.6268	19783.2	0.811046	0.00822711	0.0172767	0.00822711	0	0.0290363
ACKR3	13	0	0	0	0.000249252	0.000958662	0.00598205	89.0552	2965.28	0.101963	0.0114651	0.0189091	0.0114651	0	0.0290556
EIF2B3	18	0	0	0	0.000249252	0.00103855	0.0132104	-147.715	3381.98	0.0110842	0.00920819	0.00956291	0.00647572	0.25	0.0291355
PDLIM3	18	0	0	0	0.000249252	0.00175861	0.0244267	63.5534	4118.56	0.322028	0.0132515	0.0213093	0.0132515	0	0.0291562
SYT13	12	0	0	0	0.000249252	0.000685444	0.00498504	69.7991	1918.56	0.11104	0.0119121	0.0188716	0.0119121	0	0.029222
SDR16C5	7	0	0	0	0.000249252	0.00217206	0.0129611	37.5088	3421.98	0.521392	0.107856	0.172031	0.107856	0	0.0292445
GLYATL2	7	0	0	0	0.000249252	0.00623131	0.0324028	90.9251	4195.42	0.160387	0.0242745	0.0417706	0.0242745	0	0.0293927
KRTAP19-5	4	0	0	0	0.000249252	0.007166	0.0274177	-15.3385	2165.24	0.741678	0.172498	0.223667	0.172498	0	0.029853
COL5A1	68	0	0	0	0.000249252	0.00103733	0.0189432	114.546	12868.4	0.31261	0.0090436	0.0184831	0.0090436	0	0.0299024
KCNK18	21	0	0	0	0.000249252	0.00220766	0.028664	231.306	7048.1	0.00586599	0.0320011	0.0111968	0.00568772	0.5	0.0300133
SPAG16	20	0	0	0	0.000249252	0.00206879	0.0132104	234.334	11797.9	0.030973	0.0612939	0.0453999	0.030973	1	0.0302619
COL1A2	28	0	0	0	0.000249252	0.000551916	0.00274177	-133.249	4765.71	0.0535839	0.094931	0.0829868	0.044155	0.25	0.030323
KRT17	25	0	0	0	0.000249252	0.000498504	0.00299103	132.255	3432.35	0.0239809	0.0207873	0.0220539	0.0114083	0.16	0.0303704
IGLV1-40	6	0	0	0	0.000249252	0.00477733	0.0144566	144.791	4506.8	0.0310227	0.0312111	0.0400423	0.0241347	0.25	0.0305307
C10orf76	12	0	0	0	0.000249252	0.000913925	0.00797607	37.9697	2055.19	0.402283	0.303787	0.446903	0.303787	0	0.0305794
COL11A1	52	0	0	0	0.000249252	0.000834036	0.0129611	-313.407	12462.5	0.00499404	0.378161	0.00996092	0.00499404	1	0.0307584
RYK	12	0	0	0	0.000249252	0.00218096	0.0219342	-93.8818	3282.38	0.101286	0.0145605	0.0200231	0.0145605	0	0.0307731
ADGRG6	33	0	0	0	0.000249252	0.0013369	0.0249252	39.194	6943.85	0.638107	0.0182939	0.0349752	0.0182939	0	0.0314713
CPEB2	35	0	0	0	0.000249252	0.00300527	0.0431206	127.394	10782.9	0.219889	0.0313067	0.0598009	0.0313067	0	0.031623
TMEM200C	26	0	0	0	0.000249252	0.000671064	0.00548355	143.64	5433.71	0.051341	0.037529	0.0518921	0.0280541	0.16	0.0316599
MKKS	20	0	0	0	0.000249252	0.000972084	0.00922233	80.0961	4105.45	0.211277	0.0176206	0.0315755	0.0176206	0	0.0317436
PLA2G4A	11	0	0	0	0.000249252	0.0032856	0.0221834	61.3937	4743.76	0.372726	0.0221492	0.0391854	0.0221492	0	0.0317655
SPICE1	28	0	0	0	0.000249252	0.00365867	0.0353938	-166.891	12743.9	0.139309	0.0425234	0.0763416	0.0425234	0	0.0317973
TXLNA	14	0	0	0	0.000249252	0.000712149	0.00598205	-134.614	2307.55	0.00507398	0.029574	0.00739608	0.00507398	1	0.0318828
C1GALT1C1L	19	0	0	0	0.000249252	0.00484074	0.0209372	-223.277	14563.7	0.0642912	0.132013	0.105926	0.0635799	0.5	0.0319149
RFXAP	3	0	0	0	0.000249252	0.00706215	0.0206879	24.1748	2198.75	0.606165	0.648288	0.695409	0.606165	1	0.032135
CTC-432M15.3	33	0	0	0	0.000249252	0.000672226	0.00947159	150.162	4951.87	0.0328505	0.0213056	0.0261282	0.0140609	0.16	0.0321548
RUFY1	24	0	0	0	0.000249252	0.000882768	0.0117149	114.499	3940.55	0.0681537	0.0100958	0.0166282	0.0100958	0	0.0321658
OR1N1	9	0	0	0	0.000249252	0.00229866	0.0154536	-159.117	3248.17	0.00524033	0.0662739	0.00794118	0.00524033	1	0.0326752
GTF2B	5	0	0	0	0.000249252	0.00289133	0.0129611	124.322	2153.87	0.00738878	0.00837908	0.00788841	0.00697594	0.5	0.0327143
SLC2A9	17	0	0	0	0.000249252	0.00291772	0.0294118	112.76	5965.96	0.144326	0.0920759	0.15475	0.0903567	0.09	0.0332617
NFASC	47	0	0	0	0.000249252	0.000779576	0.0057328	-66.6257	14344.9	0.57802	0.0406403	0.0635879	0.0406403	0	0.0333022
SALL4	31	0	0	0	0.000249252	0.000554787	0.00548355	39.2853	4282.19	0.54828	0.0484624	0.0885546	0.0484624	0	0.033329
P2RY4	12	0	0	0	0.000498504	0.00847458	0.0348953	378.735	22742.8	0.0120258	0.11858	0.0190869	0.0120258	1	0.0333927
CACNA1H	127	0	0	0	0.000249252	0.00117561	0.0204387	246.542	29235.4	0.149329	0.020962	0.0416551	0.0207181	0.01	0.0334241
CHD3	33	0	0	0	0.000249252	0.00112541	0.022682	145.64	5371.85	0.0469111	0.0173769	0.0275118	0.0158035	0.09	0.0336099
NAT14	12	0	0	0	0.000249252	0.00317797	0.0341476	126.857	3096.47	0.0226249	0.00759898	0.0104255	0.00753453	0.04	0.0336626
GRID2IP	43	0	0	0	0.000249252	0.0010086	0.0191924	108.209	7953.3	0.224991	0.0166199	0.031877	0.0166199	0	0.0337509
MAPK8IP1	21	0	0	0	0.000249252	0.000712149	0.00897308	3.86108	3118.88	0.944881	0.0395774	0.0668607	0.0395774	0	0.0338165
EWSR1	17	0	0	0	0.000249252	0.00129025	0.0159521	80.6462	3339.07	0.162825	0.348016	0.265281	0.162825	1	0.0338468
AMTN	8	0	0	0	0.000249252	0.00180708	0.00997009	129.574	2719.09	0.0129596	0.0549311	0.0210925	0.0129596	1	0.0338516
AMOT	13	0	0	0	0.000498504	0.000728583	0.00199402	166.749	4794.32	0.0160297	0.107173	0.0307124	0.0160297	1	0.0339635
TRAPPC13	6	0	0	0	0.000249252	0.00348953	0.0152044	153.844	3686.84	0.0112869	0.0109855	0.0117379	0.00792722	0.25	0.0339645
DUSP8	19	0	0	0	0.000249252	0.000498504	0.00324028	-2.24453	2195.92	0.961797	0.0167576	0.0300797	0.0167576	0	0.0339843
SORBS2	53	0	0	0	0.000249252	0.000559642	0.00947159	177.199	6297.16	0.0255491	0.145044	0.0487683	0.0252606	0.5	0.0340078
NTSR1	29	0	0	0	0.000249252	0.00212294	0.0171984	262.255	11908.6	0.0162517	0.0580856	0.0287002	0.0146358	0.5	0.0340129
ATP11A	30	0	0	0	0.000249252	0.00156198	0.0254237	-212.522	7544.08	0.0144124	0.48328	0.0271133	0.0144124	1	0.0341311
MAGEE2	8	0	0	0	0.000498504	0.00479811	0.0329013	28.8716	8387.28	0.752569	0.0270519	0.0432454	0.0270519	0	0.0342604
FSCN3	22	0	0	0	0.000249252	0.002062	0.0269192	199.761	7167.72	0.0182993	0.0390836	0.0288387	0.0154185	0.5	0.0346049
CHAF1A	27	0	0	0	0.000249252	0.00220634	0.0181954	-331.471	14773.3	0.00638863	0.208144	0.00958613	0.00638863	1	0.034814
TRMT11	15	0	0	0	0.000249252	0.00350615	0.0476072	83.2147	2357.41	0.0865493	0.315147	0.149091	0.0865493	1	0.0348498
CAMTA2	34	0	0	0	0.000249252	0.000395871	0.00124626	107.622	3498.21	0.0688196	0.0195477	0.0320829	0.015994	0.09	0.0348627
PLD5	12	0	0	0	0.000249252	0.00130857	0.0119641	118.474	3456.69	0.0438966	0.495216	0.0677273	0.0438966	1	0.0348694
MTG2	28	0	0	0	0.000249252	0.00243911	0.0431206	-138.092	7040.58	0.0998145	0.0484224	0.0826045	0.045209	0.09	0.0348972
CALCA	11	0	0	0	0.000249252	0.00337623	0.022682	208.025	6080.23	0.0076347	0.055397	0.0136658	0.0076347	1	0.035218
ELF2	15	0	0	0	0.000249252	0.00176138	0.0147059	-144.537	5044.17	0.0418416	0.0264548	0.0379942	0.0214793	0.16	0.0352225
SLC12A5	23	0	0	0	0.000249252	0.000574364	0.00448654	131.355	3672.91	0.0302029	0.0310334	0.0326651	0.017774	0.25	0.0353303
STARD13	40	0	0	0	0.000249252	0.0012338	0.0271685	-56.6448	7298.2	0.507293	0.050093	0.0931133	0.050093	0	0.0354267
PLEKHM2	30	0	0	0	0.000249252	0.000556663	0.00498504	137.459	3790.93	0.0255785	0.0395654	0.0336235	0.0180946	0.25	0.0355335
CFAP52	24	0	0	0	0.000249252	0.000799684	0.00722832	84.8786	4365.51	0.198919	0.0571514	0.102492	0.0571514	0	0.035538
GOLGA6L2	21	0	0	0	0.000249252	0.000545981	0.00648056	101.537	2625.17	0.047509	0.2417	0.0810928	0.047509	1	0.0355513
RP11-724O16.1	16	0	0	0	0.000249252	0.00132415	0.00847458	18.3653	4498.24	0.784218	0.0284043	0.0511289	0.0284043	0	0.0355658
CTAGE9	14	0	0	0	0.000249252	0.00121065	0.0119641	79.1906	3716.91	0.193971	0.405831	0.309915	0.193971	1	0.0356175
CTC1	35	0	0	0	0.000249252	0.00271329	0.0348953	77.929	14579	0.518662	0.147008	0.234704	0.147008	0	0.0356661
RHNO1	12	0	0	0	0.000249252	0.00124626	0.00423729	161.518	4083.11	0.0114812	0.0432531	0.0202162	0.0111034	0.5	0.0358605
NDUFS2	16	0	0	0	0.000249252	0.000623131	0.00548355	50.489	2495.65	0.312179	0.0146306	0.0231255	0.0146306	0	0.0358744
RNF114	9	0	0	0	0.000249252	0.000913925	0.00324028	69.3682	2207.46	0.139827	0.0337305	0.057856	0.0337305	0	0.0359861
EXTL1	30	0	0	0	0.000249252	0.000913925	0.0052343	188.236	7496.35	0.0296981	0.0341622	0.0336896	0.0174687	0.16	0.0360365
MYOG	13	0	0	0	0.000249252	0.00427563	0.0324028	165.214	6529.33	0.0408923	0.0919524	0.0692402	0.0388016	0.5	0.0362376
DPP10	29	0	0	0	0.000249252	0.00133221	0.0159521	-162.515	7298.31	0.0571303	0.041191	0.0575449	0.0307014	0.16	0.0362752
ZNF28	35	0	0	0	0.000249252	0.000640934	0.00448654	10.1485	5937.31	0.895216	0.0132069	0.0261506	0.0132069	0	0.0362784
KRTAP26-1	12	0	0	0	0.000249252	0.00213942	0.0189432	65.9946	3627.55	0.273199	0.1399	0.213875	0.1399	0	0.0363639
FAM72B	7	0	0	0	0.000249252	0.00719271	0.024676	-36.3554	4390.61	0.583236	0.0289712	0.0490962	0.0289712	0	0.0364226
GPR101	7	0	0	0	0.000498504	0.0019228	0.00747757	96.9953	6487.57	0.228501	0.0477992	0.0807968	0.0477992	0	0.0364521
SLC6A5	31	0	0	0	0.000249252	0.00180105	0.0301595	-154.098	7316.74	0.0716218	0.0133644	0.0246393	0.0127926	0.04	0.036486
CHRM5	14	0	0	0	0.000249252	0.000587523	0.00224327	71.8722	2513.13	0.151662	0.0154757	0.0283185	0.0154757	0	0.0365098
COL16A1	57	0	0	0	0.000249252	0.001513	0.0291625	192.886	14576.8	0.110131	0.0670879	0.108845	0.0580239	0.09	0.0366433
CRB2	69	0	0	0	0.000249252	0.00120653	0.027667	-90.0473	12873.3	0.427404	0.0286934	0.0569086	0.0286934	0	0.0366825
C3orf20	41	0	0	0	0.000249252	0.00149551	0.028664	220.723	9098.73	0.0206696	0.43365	0.0403249	0.0206696	1	0.0367103
PBX4	15	0	0	0	0.000249252	0.000664673	0.00274177	93.4033	2518.87	0.0627364	0.0164328	0.0291974	0.0155416	0.09	0.0367563
ATF1	8	0	0	0	0.000249252	0.00411266	0.0309073	63.2507	2434.29	0.199851	0.430875	0.286652	0.199851	1	0.0369418
NUP188	48	0	0	0	0.000249252	0.000898347	0.00747757	63.1212	10634.3	0.540473	0.0162086	0.0329322	0.0162086	0	0.036966
TTC22	32	0	0	0	0.000249252	0.000311565	0.000747757	138.512	3174.32	0.0139534	0.148006	0.0262679	0.0139534	1	0.0370572
EPHB3	26	0	0	0	0.000249252	0.000546438	0.00423729	126.192	3300.72	0.0280579	0.358039	0.0515243	0.0280579	1	0.0372219
FCRL6	25	0	0	0	0.000249252	0.000817547	0.00722832	214.054	6993.03	0.0104758	0.0640998	0.0195726	0.010323	0.5	0.0372903
EHD2	19	0	0	0	0.000249252	0.00053786	0.00249252	59.2054	2436.19	0.230328	0.0838074	0.151079	0.0838074	0	0.0374871
LILRB3	17	0	0	0	0.000249252	0.00152484	0.0159521	134.48	4583.04	0.0469815	0.0651097	0.0705485	0.0411897	0.5	0.0374911
GDPD4	23	0	0	0	0.000249252	0.0026334	0.0314058	-96.9585	8243.2	0.285557	0.0372593	0.0653648	0.0372593	0	0.0375411
NMT2	18	0	0	0	0.000249252	0.000747757	0.00598205	74.6269	3726.7	0.221535	0.0925998	0.162877	0.0925998	0	0.0376767
CLPTM1	24	0	0	0	0.000249252	0.000425806	0.00348953	124.208	3100.53	0.0257045	0.0874278	0.0456496	0.0250424	0.5	0.0376937
MCMDC2	15	0	0	0	0.000249252	0.00262546	0.0324028	-76.9404	3842.4	0.21452	0.367555	0.347561	0.21452	1	0.037755
ATP6V1F	7	0	0	0	0.000249252	0.00377439	0.023679	141.034	3016.13	0.0102279	0.0574254	0.0133994	0.0102279	1	0.037805
CEMP1	13	0	0	0	0.000249252	0.00145717	0.0139581	89.9212	3779.09	0.143538	0.0196389	0.030191	0.0196389	0	0.0378928
NEDD9	26	0	0	0	0.000249252	0.00105453	0.0122134	-94.8012	5707.48	0.209533	0.0120659	0.0228537	0.0120659	0	0.0379027
TMEM106B	5	0	0	0	0.000249252	0.00478564	0.0229312	-131.916	2331.72	0.0062978	0.00807795	0.00690092	0.0062978	1	0.0381269
ASCC3	40	0	0	0	0.000249252	0.00261715	0.0466102	169.021	8575.68	0.0679729	0.289512	0.110571	0.0679729	1	0.0381953
LRRC9	43	0	0	0	0.000249252	0.00240557	0.027667	215.158	17717.1	0.105998	0.138629	0.163069	0.0929004	0.25	0.0383975
ARHGEF17	79	0	0	0	0.000249252	0.00110744	0.0196909	252.044	24653.9	0.108447	0.0107149	0.0191603	0.0107149	0	0.038411
SMARCD1	8	0	0	0	0.000249252	0.00105932	0.0052343	104.101	1853.54	0.0156069	0.0330494	0.0227128	0.0140302	0.5	0.0384442
ELMO3	32	0	0	0	0.000249252	0.00175255	0.0311565	94.5981	7752.67	0.282653	0.0525871	0.0975413	0.0525871	0	0.0385195
LRP2	148	0	0	0	0.000249252	0.0018896	0.0396311	404.373	52663.1	0.0780531	0.0229038	0.0380866	0.0192463	0.04	0.0386826
LALBA	7	0	0	0	0.000249252	0.00623131	0.0418744	101.419	2113.7	0.0273867	0.251986	0.0392995	0.0273867	1	0.0387661
UPF1	16	0	0	0	0.000249252	0.00113721	0.0142074	16.4523	2826.99	0.756993	0.15455	0.242994	0.15455	0	0.0389687
FANCC	27	0	0	0	0.000249252	0.000895462	0.00772682	116.725	5882.97	0.128052	0.0418356	0.0763212	0.0413599	0.04	0.0390497
OR10A4	16	0	0	0	0.000249252	0.000545239	0.00348953	143.323	3081.66	0.00982839	0.15901	0.0169687	0.00982839	1	0.0391297
FKTN	22	0	0	0	0.000249252	0.00248119	0.024676	156.719	7503.12	0.0704103	0.183577	0.123116	0.0704103	1	0.0391499
SPDYE3	13	0	0	0	0.000249252	0.000728583	0.0057328	75.2068	2368.91	0.1223	0.398031	0.205596	0.1223	1	0.039339
MPP2	18	0	0	0	0.000249252	0.00186939	0.0134596	-17.136	5632.86	0.819398	0.0241529	0.0446473	0.0241529	0	0.0393547
POP4	8	0	0	0	0.000249252	0.00401919	0.0281655	54.6772	2954.9	0.314486	0.0295965	0.0420515	0.0295965	0	0.0395161
FAM208A	45	0	0	0	0.000249252	0.00105794	0.0154536	-248.537	8474.86	0.0069391	0.129101	0.014085	0.0069391	1	0.0395678
DCXR	17	0	0	0	0.000249252	0.000747757	0.00697906	79.3708	3137.9	0.15651	0.351009	0.265042	0.15651	1	0.0396078
FAM9A	7	0	0	0	0.000498504	0.00170916	0.00548355	36.172	4938.14	0.606732	0.0172878	0.0296048	0.0172878	0	0.039712
MEGF6	95	0	0	0	0.000249252	0.00240594	0.0493519	-480.566	37057.2	0.0125456	0.0727604	0.0192179	0.0125456	1	0.039715
KREMEN1	15	0	0	0	0.000249252	0.000797607	0.00697906	58.6764	2989.59	0.283207	0.264109	0.418918	0.264109	0	0.0399401
DNAJC17	12	0	0	0	0.000249252	0.00398804	0.0331505	33.8485	4708.81	0.621822	0.0373454	0.0662662	0.0373454	0	0.0399835
GIT2	15	0	0	0	0.000249252	0.00282486	0.0368893	-19.0052	3056.38	0.731018	0.0351684	0.0593391	0.0351684	0	0.040105
ZNF618	28	0	0	0	0.000249252	0.000347173	0.00199402	116.055	2778.51	0.0276866	0.138022	0.0512593	0.0265051	0.5	0.0402025
C8orf82	18	0	0	0	0.000249252	0.000844688	0.0052343	136.278	4377.83	0.0394312	0.036076	0.0459857	0.0296827	0.25	0.0402353
OLFML2A	37	0	0	0	0.000249252	0.000424402	0.00199402	112.476	4674.3	0.0999413	0.0279373	0.0496941	0.0262189	0.04	0.0404767
SOX17	14	0	0	0	0.000249252	0.00140649	0.0057328	-63.2585	4275.12	0.333301	0.0249588	0.0455806	0.0249588	0	0.0406088
CYP4F12	30	0	0	0	0.000249252	0.000581589	0.00423729	30.8597	5667.91	0.681877	0.0241435	0.0470139	0.0241435	0	0.0406232
MLIP	32	0	0	0	0.000249252	0.00081007	0.0142074	85.0831	5379.72	0.246043	0.175918	0.297875	0.175918	0	0.0407206
SPN	17	0	0	0	0.000249252	0.00136356	0.0134596	97.5443	4275.93	0.135773	0.190063	0.220343	0.133032	0.5	0.0407566
KRT4	17	0	0	0	0.000249252	0.000674447	0.00348953	51.8192	2971.61	0.341811	0.0342102	0.063465	0.0342102	0	0.0407668
PCSK5	58	0	0	0	0.000249252	0.00109155	0.0174477	267.94	11798.5	0.0136347	0.182867	0.0274391	0.0136347	1	0.0407949
CCDC106	10	0	0	0	0.000249252	0.000997009	0.00623131	111.565	2432.34	0.02369	0.182407	0.0387258	0.02369	1	0.041061
SLC39A13	8	0	0	0	0.000249252	0.00352069	0.0201894	92.242	4158.91	0.15262	0.0333383	0.0543519	0.0333383	0	0.0411334
MEMO1	4	0	0	0	0.000249252	0.00311565	0.0117149	32.855	2123.22	0.47583	0.583504	0.592057	0.47583	1	0.0412849
DENND2D	12	0	0	0	0.000249252	0.000768528	0.00423729	84.1165	2236.36	0.0752835	0.0534646	0.0824896	0.0473283	0.25	0.0414573
SCG3	16	0	0	0	0.000249252	0.00275735	0.0366401	38.347	3881.85	0.53824	0.0183846	0.0317212	0.0183846	0	0.0414596
MRGPRD	9	0	0	0	0.000249252	0.00138473	0.00897308	119.119	2349.44	0.0139892	0.128504	0.0214903	0.0139892	1	0.0415887
PAXIP1	23	0	0	0	0.000249252	0.000596038	0.00448654	87.6145	3399.16	0.1329	0.0636555	0.112687	0.0625286	0.09	0.0416556
IFT80	21	0	0	0	0.000249252	0.000759626	0.00897308	104.861	3593.99	0.0802662	0.32299	0.137447	0.0802662	1	0.041833
COL5A3	58	0	0	0	0.000249252	0.001517	0.024676	72.1824	14418.7	0.547753	0.0241562	0.0463545	0.0241562	0	0.0419282
ZNF823	11	0	0	0	0.000249252	0.00294571	0.0159521	-142.146	5325.75	0.0514395	0.0260339	0.0422204	0.0241313	0.16	0.042164
CADPS	24	0	0	0	0.000249252	0.000706215	0.00697906	37.3858	3445.04	0.524154	0.0179202	0.0342747	0.0179202	0	0.0422729
IRF7	31	0	0	0	0.000249252	0.000442222	0.00423729	84.4922	3858.92	0.173786	0.0166594	0.0312514	0.0166594	0	0.0423326
CDT1	36	0	0	0	0.000249252	0.000747757	0.00548355	127.013	7259.36	0.136032	0.057549	0.104169	0.0558002	0.04	0.0424695
IL17RA	38	0	0	0	0.000249252	0.000773994	0.00697906	206.946	8239.39	0.0226156	0.207477	0.0427879	0.0226156	1	0.0425972
TSHZ3	38	0	0	0	0.000249252	0.000655927	0.00972084	-82.1512	6486.63	0.307724	0.0184808	0.0350515	0.0184808	0	0.0427616
NSL1	14	0	0	0	0.000249252	0.00076556	0.00598205	91.7206	2769.66	0.0813641	0.0939733	0.123274	0.0723482	0.5	0.0428445
FBLIM1	16	0	0	0	0.000249252	0.00207191	0.023679	-174.389	4214.42	0.00722521	0.111975	0.0117841	0.00722521	1	0.0428467
GAL3ST1	8	0	0	0	0.000249252	0.00302218	0.0186939	58.2928	3898.32	0.350493	0.0235948	0.0373107	0.0235948	0	0.0430741
PRKCSH	26	0	0	0	0.000249252	0.000776517	0.00772682	37.8427	4808.46	0.58525	0.015535	0.0276482	0.015535	0	0.043279
AAGAB	18	0	0	0	0.000249252	0.000609283	0.00398804	126.035	4233.61	0.0527416	0.0229575	0.0379462	0.0206277	0.09	0.0436745
HNRNPLL	11	0	0	0	0.000249252	0.00269646	0.0269192	97.8225	2707.05	0.0600887	0.0132384	0.017356	0.0132384	0	0.0439576
PAQR7	11	0	0	0	0.000249252	0.00124626	0.00922233	99.6028	2929.87	0.0657496	0.306052	0.10586	0.0657496	1	0.0439671
FAM175A	21	0	0	0	0.000249252	0.00367944	0.0491027	209.057	8473.07	0.0231381	0.346743	0.0436531	0.0231381	1	0.0440931
NEK3	22	0	0	0	0.000249252	0.00288906	0.0381356	68.7119	7007.51	0.411747	0.0420397	0.0753592	0.0420397	0	0.0442273
MC4R	11	0	0	0	0.000249252	0.00283241	0.0184447	158.422	4429.11	0.0172919	0.0189451	0.0220963	0.0125379	0.25	0.0442854
RTN1	27	0	0	0	0.000249252	0.000858536	0.0137089	103.999	4149.36	0.106418	0.0132374	0.0224354	0.0132374	0	0.0443254
BTN3A1	22	0	0	0	0.000249252	0.00140488	0.0164506	-81.8	5527.92	0.271244	0.043055	0.0771569	0.043055	0	0.044328
MMEL1	29	0	0	0	0.000249252	0.000773541	0.0052343	-184.844	6183.81	0.0187438	0.714182	0.0363486	0.0187438	1	0.0443649
NDST2	35	0	0	0	0.000249252	0.000448654	0.00174477	49.9202	4755.1	0.469108	0.0333988	0.0634633	0.0333988	0	0.0443836
GCNT7	20	0	0	0	0.000249252	0.000548355	0.00274177	47.939	2598.12	0.34696	0.0143156	0.0274237	0.0143156	0	0.0445121
ZCCHC4	26	0	0	0	0.000249252	0.00147634	0.0194417	121.303	8841.03	0.197018	0.0153643	0.0291734	0.0153643	0	0.0446507
GATB	19	0	0	0	0.000249252	0.00053786	0.00348953	137.85	2951.58	0.0111698	0.072445	0.0204852	0.0111698	1	0.0446961
ABCD2	11	0	0	0	0.000249252	0.00215263	0.0184447	127.988	3527.44	0.0311646	0.119042	0.047627	0.0311646	1	0.0447401
CRB1	29	0	0	0	0.000249252	0.00045553	0.00274177	127.468	3765.48	0.0377773	0.0716964	0.0555769	0.0295036	0.25	0.0448517
CCDC22	19	0	0	0	0.000498504	0.00191531	0.0109671	-332.016	18153.3	0.0137309	0.171999	0.0267715	0.0137309	1	0.045131
CASS4	19	0	0	0	0.000249252	0.00146928	0.0122134	72.2757	5706.82	0.338697	0.027486	0.0507817	0.027486	0	0.0451494
CCDC63	24	0	0	0	0.000249252	0.00135012	0.0189432	-150.422	5422.83	0.0410851	0.0430735	0.0516255	0.0285418	0.25	0.0453446
AMPH	25	0	0	0	0.000249252	0.000568295	0.00299103	108.994	3693.09	0.0728882	0.166207	0.125874	0.0678844	0.5	0.0454024
OR52E6	16	0	0	0	0.000249252	0.00243021	0.029661	-186.68	5114.17	0.00904331	0.0356399	0.0163376	0.00888439	0.5	0.0454404
ERVMER34-1	24	0	0	0	0.000249252	0.000581589	0.00299103	133.25	3921.87	0.0333583	0.0192372	0.0242063	0.012126	0.09	0.0455035
TDRD15	45	0	0	0	0.000249252	0.00208818	0.0341476	242.734	10565.7	0.0182029	0.151136	0.036073	0.0182029	1	0.045504
DEFB132	7	0	0	0	0.000249252	0.0028486	0.0129611	92.4661	4550.16	0.170442	0.0849436	0.131536	0.0849436	0	0.0458531
VEPH1	33	0	0	0	0.000249252	0.00118584	0.0199402	168.746	8024.34	0.0595957	0.172658	0.107983	0.0595957	1	0.0458758
ENSA	8	0	0	0	0.000249252	0.00411266	0.0249252	158.195	3740.83	0.00969627	0.0212646	0.0156931	0.00966677	0.5	0.0459192
CYP4V2	22	0	0	0	0.000249252	0.002062	0.0346461	125.195	4828.75	0.0716018	0.035951	0.0589028	0.0328613	0.16	0.0459768
SNX8	22	0	0	0	0.000249252	0.00115562	0.0127119	102.672	6727.43	0.21065	0.0800364	0.141831	0.0800364	0	0.0462454
HUWE1	22	0	0	0	0.000498504	0.00192604	0.0314058	120.874	9757.8	0.221084	0.196065	0.328472	0.193201	0.09	0.0463954
BTN3A2	14	0	0	0	0.000249252	0.00480701	0.0461117	-172.074	4618.88	0.0113446	0.13866	0.0196469	0.0113446	1	0.0465439
DAGLA	22	0	0	0	0.000249252	0.000611801	0.00672981	96.0967	3334.75	0.0960947	0.543326	0.162107	0.0960947	1	0.0465785
APBA2	21	0	0	0	0.000249252	0.00150738	0.0162014	55.3907	5890.8	0.470486	0.0285762	0.0516453	0.0285762	0	0.0466879
ENTPD3	19	0	0	0	0.000249252	0.0012725	0.00722832	-212.076	6402.35	0.00803822	0.146051	0.0151415	0.00803822	1	0.0467882
SP100	33	0	0	0	0.000249252	0.00065712	0.0057328	157.315	5725.49	0.0376132	0.442641	0.071209	0.0376132	1	0.0469184
MRPS34	10	0	0	0	0.000249252	0.00665503	0.0386341	133.865	5522.52	0.0716475	0.0601069	0.086183	0.0497762	0.25	0.0469256
TELO2	37	0	0	0	0.000249252	0.00136752	0.0139581	78.5394	9641.91	0.423801	0.0179928	0.0352169	0.0179928	0	0.0469426
RAPGEF2	33	0	0	0	0.000249252	0.000422974	0.00299103	62.1992	3712.7	0.307351	0.0806113	0.149199	0.0806113	0	0.0470405
MEIOB	11	0	0	0	0.000249252	0.00199402	0.0152044	23.5366	3748.9	0.700676	0.0718443	0.118245	0.0718443	0	0.0470703
PPP1R18	18	0	0	0	0.000249252	0.00177246	0.00722832	20.0464	6393.2	0.802035	0.0212831	0.0410245	0.0212831	0	0.0470714
GLP2R	23	0	0	0	0.000249252	0.000693571	0.00548355	-171.89	4218.79	0.00813529	0.278137	0.0147195	0.00813529	1	0.0471608
DOK7	54	0	0	0	0.000249252	0.00163399	0.0329013	207.657	13667.2	0.0756905	0.085599	0.110569	0.0648985	0.25	0.0472052
OR1L4	9	0	0	0	0.000249252	0.00925003	0.0383848	-90.8961	6286.78	0.251635	0.0320657	0.0588019	0.0320657	0	0.0472516
NWD2	30	0	0	0	0.000249252	0.000440346	0.00324028	127.625	3810.14	0.0386785	0.152491	0.0716491	0.0382164	0.5	0.0472589
MYEOV	15	0	0	0	0.000249252	0.00252576	0.0244267	48.2474	7701.35	0.582469	0.0375059	0.0640444	0.0375059	0	0.0475651
ULK2	22	0	0	0	0.000249252	0.00339889	0.0378863	-169.647	6991.28	0.0424651	0.0399947	0.0484101	0.0258969	0.25	0.0475968
KLHL21	30	0	0	0	0.000249252	0.00195248	0.029661	176.915	6812.96	0.0320838	0.0499088	0.0487964	0.0262904	0.5	0.0477286
CLDN6	10	0	0	0	0.000249252	0.0022682	0.0181954	122.178	3135.34	0.0291116	0.011882	0.0161837	0.011882	0	0.0479382
ERICH3	48	0	0	0	0.000249252	0.00167726	0.0408774	200.514	11132.9	0.0573831	0.0449256	0.055481	0.028216	0.16	0.0479655
LTBP2	69	0	0	0	0.000249252	0.00154609	0.0466102	115.444	14890.2	0.344117	0.0432504	0.0844168	0.0432504	0	0.0480276
TMEM41B	6	0	0	0	0.000249252	0.00257561	0.0119641	24.2965	2617.52	0.634861	0.151961	0.238564	0.151961	0	0.0481066
DLG5	66	0	0	0	0.000249252	0.00154083	0.0431206	163.302	13764.3	0.163946	0.0483405	0.0920222	0.0479906	0.01	0.048239
S100A7A	10	0	0	0	0.000249252	0.00386341	0.0331505	69.4113	3432.69	0.236131	0.0202327	0.0335745	0.0202327	0	0.0482585
PCBP4	13	0	0	0	0.000249252	0.00124626	0.0052343	152.847	3797.57	0.0131271	0.0993886	0.0246933	0.0131271	1	0.0482641
GRIK5	23	0	0	0	0.000249252	0.000596038	0.00274177	131.324	3469.29	0.0257749	0.0318614	0.0291824	0.0153118	0.25	0.0486345
GXYLT2	18	0	0	0	0.000249252	0.000664673	0.0052343	62.8686	3437.22	0.28357	0.165145	0.282999	0.165145	0	0.0486599
SLC39A8	13	0	0	0	0.000249252	0.00162973	0.0159521	-12.697	3355.68	0.826506	0.0572672	0.0916315	0.0572672	0	0.048931
CD160	7	0	0	0	0.000249252	0.0014243	0.00772682	117.345	2242.18	0.0132061	0.0183676	0.016402	0.0114794	0.5	0.0489725
MYH14	80	0	0	0	0.000249252	0.000922233	0.0346461	173.931	11735.5	0.108372	0.0702621	0.112684	0.0592498	0.09	0.0489962
USP10	32	0	0	0	0.000249252	0.001293	0.0309073	-184.551	4922.21	0.00852636	0.122228	0.014199	0.00852636	1	0.0491018
COL6A5	102	0	0	0	0.000249252	0.00225304	0.0498504	196.709	36010.2	0.299921	0.030694	0.060147	0.030694	0	0.0491034
MAGEA11	8	0	0	0	0.000498504	0.00162014	0.00548355	143.451	5754.67	0.0586235	0.0173158	0.0276718	0.0172086	0.04	0.0491468
KIAA1161	22	0	0	0	0.000249252	0.00274177	0.0361416	-49.6572	5160.39	0.489403	0.031006	0.0560113	0.031006	0	0.049212
CLECL1	12	0	0	0	0.000249252	0.00132935	0.00972084	-154.603	3457.74	0.0085587	0.188353	0.0131582	0.0085587	1	0.0492911
LARP1	31	0	0	0	0.000249252	0.00194578	0.0333998	154.373	7234.23	0.0695256	0.0222761	0.0395473	0.0208197	0.09	0.0494523
FABP6	6	0	0	0	0.000249252	0.00639747	0.0343968	-62.6129	2314.19	0.193066	0.0430313	0.0610144	0.0430313	0	0.04958
ZBP1	29	0	0	0	0.000249252	0.00579297	0.0463609	-208.958	13120.3	0.068113	0.144752	0.113601	0.0606089	0.5	0.049628
CEP104	40	0	0	0	0.000249252	0.00272308	0.0446162	208.434	11971.5	0.05678	0.403878	0.0957218	0.05678	1	0.0496285
NDUFAF2	5	0	0	0	0.000249252	0.00722832	0.0324028	105.462	2813.23	0.0467736	0.0128182	0.0185816	0.0128182	0	0.0496483
RHBDD1	15	0	0	0	0.000249252	0.00206049	0.0149551	96.3994	6985.56	0.248753	0.0981115	0.170659	0.0981115	0	0.0500607
RAB11FIP3	30	0	0	0	0.000249252	0.00196909	0.0368893	-34.3126	6676.53	0.674535	0.021021	0.0405737	0.021021	0	0.0501054
PI4KA	31	0	0	0	0.000249252	0.000715595	0.0129611	100.091	4379.72	0.130428	0.0243389	0.043001	0.0243389	0	0.0502408
IFT74	19	0	0	0	0.000249252	0.00773994	0.0456132	-88.2321	10444.7	0.387953	0.0190322	0.0306567	0.0190322	0	0.0502409
RPN1	15	0	0	0	0.000249252	0.000797607	0.00324028	120.533	2840.34	0.0237201	0.0472168	0.0362307	0.0195967	0.25	0.0505937
KARS	28	0	0	0	0.000249252	0.0019228	0.0383848	115.795	5817.4	0.128967	0.332292	0.222781	0.128967	1	0.0507427
2021-09-14	13	0	0	0	0.000249252	0.00306772	0.0241775	-181.709	5779.18	0.0168371	0.0432086	0.0273371	0.0154254	0.5	0.0507843
ABCC2	59	0	0	0	0.000249252	0.00128428	0.0184447	147.837	13797.8	0.208184	0.0165828	0.0335046	0.0165828	0	0.0508
CD72	10	0	0	0	0.000249252	0.00221834	0.0174477	-149.097	3247.72	0.00889005	0.0564822	0.0129311	0.00889005	1	0.050875
FNDC1	84	0	0	0	0.000249252	0.00220173	0.0368893	-175.477	27902.2	0.293484	0.0191344	0.0375646	0.0191344	0	0.0511786
SLC22A18	21	0	0	0	0.000249252	0.00117505	0.00922233	114.259	5983.21	0.139636	0.0452147	0.0824829	0.0452075	0.01	0.0513192
FAM126A	24	0	0	0	0.000249252	0.000498504	0.00249252	77.7266	3600.24	0.195182	0.0661325	0.12065	0.0661325	0	0.0513691
SPRTN	17	0	0	0	0.000249252	0.000879714	0.0102193	123.191	2914.02	0.0224845	0.0383517	0.0330396	0.0215275	0.5	0.0515935
LY9	25	0	0	0	0.000249252	0.00119641	0.0164506	47.3743	5957.37	0.539359	0.0215317	0.038417	0.0215317	0	0.0517613
PCYOX1L	15	0	0	0	0.000249252	0.00126288	0.0119641	107.682	3428.89	0.0659245	0.449317	0.110767	0.0659245	1	0.0520463
HEG1	39	0	0	0	0.000249252	0.000402638	0.00249252	-46.7897	4845.36	0.501467	0.0502098	0.0941306	0.0502098	0	0.0520773
NPY	3	0	0	0	0.000498504	0.0142074	0.0411266	24.1801	1830.09	0.571921	0.287175	0.39491	0.287175	0	0.0521541
TMEM183A	8	0	0	0	0.000249252	0.00283524	0.0184447	64.5707	3134.84	0.248803	0.39559	0.371452	0.248803	1	0.0523422
GPR153	30	0	0	0	0.000249252	0.00073114	0.0109671	130.82	5356.86	0.0738743	0.0372051	0.0611269	0.0346008	0.09	0.0524666
SLBP	19	0	0	0	0.000249252	0.000564097	0.00299103	95.9155	3745.44	0.117057	0.13195	0.173354	0.0986412	0.25	0.0525888
RCN3	20	0	0	0	0.000249252	0.00118395	0.0104686	10.5829	5090.32	0.882081	0.0276997	0.0500833	0.0276997	0	0.0527278
WHRN	46	0	0	0	0.000249252	0.000601457	0.00847458	130.862	7721.97	0.136439	0.226299	0.238784	0.132687	0.5	0.0527954
ZYG11A	20	0	0	0	0.000249252	0.000972084	0.00797607	-5.76004	6080.72	0.941117	0.107274	0.16265	0.107274	0	0.0529719
ENDOV	29	0	0	0	0.000249252	0.00177915	0.0381356	47.0656	5500.1	0.525672	0.0668154	0.119624	0.0668154	0	0.0532939
IGHV3OR16-8	8	0	0	0	0.000249252	0.00324028	0.0229312	-143.59	3059.94	0.00943767	0.0305434	0.0118097	0.00943767	1	0.0534453
ADGRD1	46	0	0	0	0.000249252	0.0017827	0.0353938	162.004	10106.5	0.107074	0.0373924	0.0679343	0.0357884	0.04	0.0534981
POLR2H	4	0	0	0	0.000249252	0.00255484	0.00947159	17.5355	1721.5	0.672561	0.393723	0.514756	0.393723	0	0.0535073
CCNB3	15	0	0	0	0.000498504	0.00103024	0.00448654	158.544	7872.49	0.0739588	0.142897	0.126428	0.0704638	0.5	0.0538343
GRK5	19	0	0	0	0.000249252	0.00156111	0.0137089	170.697	5233.59	0.0182981	0.0358749	0.0292918	0.0166125	0.5	0.0539008
ATOH8	15	0	0	0	0.000249252	0.00184447	0.0122134	170.476	5944.4	0.027029	0.554247	0.047106	0.027029	1	0.0539882
ZNF836	19	0	0	0	0.000249252	0.00362072	0.0388833	-218.136	9098.76	0.0222052	0.128548	0.0411665	0.0222052	1	0.0541927
EIF3B	28	0	0	0	0.000249252	0.00104152	0.0122134	-150.662	5975.42	0.0512921	0.0302497	0.0441068	0.0234924	0.16	0.0541957
ADAM32	33	0	0	0	0.000249252	0.000966797	0.0147059	40.1024	6597.53	0.621505	0.0190261	0.0351596	0.0190261	0	0.0542227
OTUD3	11	0	0	0	0.000249252	0.00197136	0.0169492	133.402	3370.34	0.021569	0.0773316	0.0318692	0.021569	1	0.0542599
ADAMTSL5	29	0	0	0	0.000249252	0.00119469	0.0109671	-49.9937	6986.48	0.549762	0.0189134	0.035605	0.0189134	0	0.0543643
PCK1	31	0	0	0	0.000249252	0.00221111	0.0466102	202.743	6541.96	0.0121886	0.286693	0.0232092	0.0121886	1	0.0545643
TRIM41	28	0	0	0	0.000249252	0.00314236	0.0468594	-181.618	6540.91	0.0247273	0.434041	0.0464858	0.0247273	1	0.0547892
SESN2	15	0	0	0	0.000249252	0.000880691	0.00772682	-145.043	3178.35	0.0100895	0.045624	0.0161652	0.0100895	1	0.0548011
CDH12	15	0	0	0	0.000249252	0.00319043	0.0381356	85.1656	3678.2	0.160242	0.0322013	0.0569553	0.0322013	0	0.0548367
CLCN2	31	0	0	0	0.000249252	0.0020101	0.0234297	196.22	11995.2	0.0731978	0.009838	0.0132071	0.009838	0	0.0549412
NBPF3	30	0	0	0	0.000249252	0.00939681	0.0478564	-506.94	49370.2	0.0225178	0.104404	0.0271512	0.0225178	1	0.0550362
KLF14	6	0	0	0	0.000249252	0.00191093	0.0052343	23.3372	4728.03	0.73431	0.596965	0.695141	0.596965	0	0.0551442
LIPK	16	0	0	0	0.000249252	0.000638709	0.00373878	-136.917	2828	0.0100342	0.0939522	0.0175948	0.0100342	1	0.0551468
PODNL1	40	0	0	0	0.000249252	0.00198779	0.0301595	108.768	11546	0.311419	0.0356969	0.0684325	0.0356969	0	0.0551889
KRTAP4-12	8	0	0	0	0.000249252	0.00230558	0.0149551	139.003	3211.69	0.0141757	0.0462348	0.0216668	0.0141757	1	0.0552481
ANKMY2	10	0	0	0	0.000249252	0.00124626	0.00847458	79.2548	2842.18	0.137115	0.232753	0.214251	0.137115	1	0.0553519
TMEM232	30	0	0	0	0.000249252	0.00371386	0.0416251	-277.199	18518.6	0.0416518	0.0433937	0.0489661	0.0264275	0.16	0.0554221
ZSCAN5A	19	0	0	0	0.000249252	0.00123314	0.0117149	102.685	4945.43	0.144243	0.112086	0.183628	0.105045	0.16	0.0555865
PBLD	12	0	0	0	0.000249252	0.00398804	0.0441176	63.2456	2349.33	0.191946	0.488442	0.304349	0.191946	1	0.0555886
GPATCH3	17	0	0	0	0.000249252	0.000923699	0.00722832	93.8284	3595.71	0.117644	0.442797	0.204063	0.117644	1	0.0556244
TMEM126B	6	0	0	0	0.000249252	0.00473579	0.0264207	88.6982	2629.51	0.0836788	0.022702	0.0278449	0.022702	0	0.0557136
FMO3	24	0	0	0	0.000249252	0.00102817	0.0159521	-76.0971	4650.06	0.26445	0.0228832	0.038976	0.0228832	0	0.0557361
ARHGAP1	11	0	0	0	0.000249252	0.00129158	0.0107178	-59.4865	3124.87	0.287261	0.0333829	0.0510869	0.0333829	0	0.0558155
TMEM187	3	0	0	0	0.000498504	0.00398804	0.0109671	110.308	3433.02	0.0597472	0.280895	0.0853799	0.0597472	1	0.0558221
DNAH11	185	0	0	0	0.000249252	0.00210989	0.0483549	528.292	48863.9	0.0168529	0.121873	0.0314716	0.0152345	0.25	0.0558341
RNF44	19	0	0	0	0.000249252	0.000603453	0.00398804	16.8136	3198.01	0.766224	0.0340346	0.0628116	0.0340346	0	0.0558631
HHLA2	14	0	0	0	0.000249252	0.00407705	0.0431206	161.933	6462.02	0.0439648	0.157053	0.0748397	0.0439648	1	0.055908
TNFRSF12A	8	0	0	0	0.000249252	0.00529661	0.0396311	74.1345	2303.67	0.122448	0.0260564	0.0377421	0.0260564	0	0.0561661
ALG10B	21	0	0	0	0.000249252	0.00435598	0.0396311	-189.999	8299.5	0.0370171	0.237848	0.0693559	0.0370171	1	0.0562458
CACNA1D	44	0	0	0	0.000249252	0.000475845	0.00348953	144.235	5351.5	0.0486472	0.0327438	0.0413612	0.0214287	0.16	0.0562762
SNX29	35	0	0	0	0.000249252	0.00399516	0.0309073	150.352	14591.2	0.213245	0.0431133	0.0818409	0.0431133	0	0.0562843
ALG3	16	0	0	0	0.000249252	0.00297545	0.0229312	90.1182	5418.8	0.220868	0.0378022	0.0657331	0.0378022	0	0.0563103
IBSP	11	0	0	0	0.000249252	0.00265114	0.0244267	-58.2522	3277.63	0.308917	0.0428349	0.0657372	0.0428349	0	0.0563461
ADCY10	50	0	0	0	0.000249252	0.00177468	0.0388833	75.4453	12716.1	0.503466	0.0382491	0.074511	0.0382491	0	0.0564669
CRADD	10	0	0	0	0.000249252	0.00413759	0.0284148	-104.393	4838.23	0.133401	0.0102496	0.0189281	0.0102496	0	0.0564958
CEBPZ	31	0	0	0	0.000249252	0.00105329	0.0117149	3.26906	6889.6	0.968584	0.0273989	0.0501444	0.0273989	0	0.0566274
STK32C	24	0	0	0	0.000249252	0.00210826	0.0224327	-8.35813	7378.93	0.922488	0.0241141	0.0446602	0.0241141	0	0.0566292
RELT	20	0	0	0	0.000249252	0.00114656	0.00822532	50.0064	5316.2	0.492812	0.0214576	0.0389763	0.0214576	0	0.0567115
TTC30A	16	0	0	0	0.000249252	0.00252368	0.0147059	192.68	7429	0.0253858	0.421381	0.0475612	0.0253858	1	0.056834
OR13C8	12	0	0	0	0.000249252	0.00124626	0.0114656	107.027	3369.22	0.0652033	0.341747	0.10592	0.0652033	1	0.0569017
TAAR5	15	0	0	0	0.000249252	0.00202725	0.0139581	-117.612	6391.84	0.141266	0.0487659	0.0862071	0.0487659	0	0.0569294
ZNF780A	29	0	0	0	0.000249252	0.00232922	0.0169492	240.108	15516.2	0.0539067	0.126075	0.0920403	0.0535218	0.5	0.0569588
C14orf39	18	0	0	0	0.000249252	0.00198017	0.0179462	178.233	6285.53	0.0245692	0.0314757	0.0310952	0.0171674	0.25	0.0570884
AXL	29	0	0	0	0.000249252	0.000584454	0.00747757	-153.067	3554.64	0.0102481	0.125003	0.0178485	0.0102481	1	0.0571422
OSBPL3	26	0	0	0	0.000249252	0.00120791	0.0109671	158.57	7044.89	0.0588623	0.263056	0.106287	0.0588623	1	0.0572984
THBS1	27	0	0	0	0.000249252	0.000332336	0.000997009	48.4821	3029.21	0.378383	0.0574113	0.108626	0.0574113	0	0.0574241
MEI1	46	0	0	0	0.000249252	0.00148468	0.0234297	272.328	14256	0.0225582	0.0221254	0.0238957	0.0127758	0.16	0.057434
PXDNL	54	0	0	0	0.000249252	0.00198017	0.0231805	-107.651	18362.1	0.426946	0.0751323	0.134717	0.0751323	0	0.0574939
MYH7B	116	0	0	0	0.000249252	0.00127849	0.0179462	61.5019	27943.4	0.712936	0.0232873	0.0480583	0.0232873	0	0.0575453
STK39	7	0	0	0	0.000249252	0.00316906	0.0204387	-129.598	2845.59	0.0151207	0.0185271	0.0178768	0.0134531	0.5	0.0576445
PXN	51	0	0	0	0.000249252	0.000816179	0.00847458	-247.267	9602.15	0.0116234	0.777618	0.0234391	0.0116234	1	0.057696
KIF23	20	0	0	0	0.000249252	0.0011341	0.0117149	88.5432	5006.46	0.210795	0.0705309	0.124886	0.0705309	0	0.0577287
PRSS38	22	0	0	0	0.000249252	0.00486042	0.0356431	-50.9759	6236.84	0.518617	0.0259252	0.0496553	0.0259252	0	0.0577529
DNASE1L2	15	0	0	0	0.000249252	0.000864074	0.00348953	49.8731	3321.63	0.386848	0.0657518	0.117755	0.0657518	0	0.0577805
LIG4	26	0	0	0	0.000249252	0.000393052	0.00299103	51.5935	2758.08	0.325899	0.0194697	0.0367537	0.0194697	0	0.0579416
SERPINB12	13	0	0	0	0.000249252	0.00258839	0.0251745	46.7231	4313.25	0.476821	0.11127	0.186038	0.11127	0	0.0579548
ADAMTS16	49	0	0	0	0.000249252	0.00225853	0.0438684	140.851	14037.1	0.234504	0.0399515	0.0743914	0.0399515	0	0.0580643
UPB1	15	0	0	0	0.000249252	0.000880691	0.00448654	62.4753	3384.32	0.282858	0.109887	0.189892	0.109887	0	0.0581208
PPP1R12C	26	0	0	0	0.000249252	0.00070941	0.0057328	40.908	4453.98	0.539901	0.0848561	0.153661	0.0848561	0	0.0581274
UBA1	12	0	0	0	0.000498504	0.000747757	0.00199402	141.237	6311.66	0.0754408	0.0459685	0.0703052	0.0388157	0.16	0.0581673
EDA	6	0	0	0	0.000498504	0.00199402	0.00847458	61.699	3878.18	0.321807	0.373919	0.455726	0.321807	1	0.0581713
PSG11	21	0	0	0	0.000249252	0.00178037	0.0274177	-31.9753	4519.5	0.634338	0.0354603	0.0622177	0.0354603	0	0.0582014
ZBTB47	22	0	0	0	0.000249252	0.000600471	0.00324028	102.815	3909.52	0.100102	0.0653464	0.102056	0.0552834	0.16	0.0582232
ME2	11	0	0	0	0.000249252	0.00142754	0.0124626	111.185	2902.19	0.0390291	0.23234	0.0601459	0.0390291	1	0.0583443
TAP1	29	0	0	0	0.000249252	0.00393647	0.0281655	-281.733	22274.3	0.0590646	0.0478046	0.0693051	0.0405391	0.16	0.058373
AL022578.1	4	0	0	0	0.000498504	0.00373878	0.0134596	161.153	4904.12	0.0213791	0.0236602	0.0249549	0.0196989	0.5	0.058437
RERE	37	0	0	0	0.000249252	0.0011789	0.0194417	218.868	8252.12	0.0159811	0.24	0.0308301	0.0159811	1	0.0584746
FBF1	45	0	0	0	0.000249252	0.00132381	0.0301595	138.02	9228.75	0.150799	0.111789	0.183823	0.101227	0.16	0.0585753
SIN3B	23	0	0	0	0.000249252	0.000823616	0.00697906	-15.4322	4489.2	0.817838	0.0487363	0.0848393	0.0487363	0	0.0586257
KIAA1147	15	0	0	0	0.000249252	0.000747757	0.00249252	82.1467	2846.38	0.123627	0.173552	0.197159	0.11356	0.5	0.0586419
GPR108	29	0	0	0	0.000249252	0.00211435	0.0174477	-87.5978	14249.2	0.46305	0.0640447	0.113826	0.0640447	0	0.0588198
CACHD1	47	0	0	0	0.000249252	0.000694724	0.0127119	136.757	7706.57	0.119275	0.0485643	0.0869052	0.0463216	0.09	0.0588219
PIGW	12	0	0	0	0.000249252	0.000893154	0.00747757	67.118	2248.37	0.156926	0.25721	0.248841	0.156926	1	0.058942
TAS1R1	45	0	0	0	0.000249252	0.00182785	0.0264207	201.646	14599.5	0.0951445	0.0778964	0.108081	0.0566578	0.16	0.0589893
FPGT	21	0	0	0	0.000249252	0.000640934	0.00548355	121.61	3204.97	0.0317048	0.235896	0.0551275	0.0317048	1	0.0590596
PRTN3	17	0	0	0	0.000249252	0.000923699	0.00897308	99.9867	5422.28	0.174512	0.0383315	0.069105	0.0383315	0	0.0590737
WDR59	27	0	0	0	0.000249252	0.000350799	0.000747757	103.016	3192.58	0.0682738	0.0390869	0.0570147	0.0314529	0.09	0.0591107
CCDC144A	27	0	0	0	0.000249252	0.000747757	0.0102193	-31.2162	4686.32	0.64839	0.0871671	0.156338	0.0871671	0	0.0591987
GLDN	22	0	0	0	0.000249252	0.00227726	0.0281655	91.8406	7222.89	0.279859	0.017307	0.032647	0.017307	0	0.0595136
EIF2B2	12	0	0	0	0.000249252	0.000706215	0.00473579	63.2621	2191.32	0.176561	0.294253	0.293254	0.176561	1	0.0596411
AC010646.3	5	0	0	0	0.000249252	0.00962114	0.0471087	75.9361	1408.45	0.0430342	0.171352	0.0575331	0.0430342	1	0.0599743
ITGB3	21	0	0	0	0.000249252	0.000403551	0.00174477	94.8309	2873.63	0.0768893	0.0770615	0.098178	0.0526281	0.25	0.060174
C22orf29	9	0	0	0	0.000249252	0.0010247	0.00498504	121.975	2457.27	0.0138696	0.0822412	0.0240698	0.0138696	1	0.0603757
TMEM240	8	0	0	0	0.000249252	0.00498504	0.0363908	129.958	2812.07	0.0142577	0.0397668	0.0202462	0.0142577	1	0.0604451
ZNRF3	21	0	0	0	0.000249252	0.000937663	0.00598205	-139.989	4999.25	0.0477163	0.133118	0.0848371	0.0464027	0.5	0.060524
AL356053.1	31	0	0	0	0.000249252	0.0027659	0.0436191	-252.054	10576.3	0.0142499	0.583667	0.0282557	0.0142499	1	0.0609237
GTF2H3	12	0	0	0	0.000249252	0.00184862	0.0186939	125.384	2900.54	0.0199063	0.0321534	0.0279143	0.0199063	1	0.0610234
HIVEP3	88	0	0	0	0.000249252	0.00223477	0.0476072	286.576	30452.6	0.100548	0.165026	0.167193	0.0956118	0.25	0.0610503
LY6E	13	0	0	0	0.000249252	0.00393052	0.0468594	34.8189	2563.08	0.491606	0.160105	0.2677	0.160105	0	0.0610752
PTPRT	48	0	0	0	0.000249252	0.000815263	0.0127119	151.096	9655.86	0.124134	0.251202	0.214189	0.124134	1	0.0611956
GTF3C1	59	0	0	0	0.000249252	0.000887169	0.0289133	190.397	8542.89	0.0394024	0.0397923	0.0428716	0.022671	0.16	0.0612606
ELMSAN1	31	0	0	0	0.000249252	0.00119802	0.0189432	-120.16	6399.74	0.133088	0.316155	0.22706	0.133088	1	0.0615562
OR2B6	15	0	0	0	0.000249252	0.00240944	0.0221834	-137.816	5610.38	0.0657764	0.220084	0.10758	0.0657764	1	0.0615996
BTBD2	13	0	0	0	0.000249252	0.00082445	0.00722832	-15.0057	2244.02	0.751418	0.0583944	0.0953794	0.0583944	0	0.0616147
SEC14L6	20	0	0	0	0.000249252	0.00245513	0.0169492	193.63	12685.9	0.0855883	0.0378576	0.0554143	0.0378576	0	0.0616353
ZNF813	25	0	0	0	0.000249252	0.0015653	0.0139581	183.384	8007.29	0.0404265	0.27699	0.0732538	0.0404265	1	0.0618057
COQ8A	37	0	0	0	0.000249252	0.00039072	0.00174477	86.5183	4546.98	0.199472	0.0319291	0.0623181	0.0319291	0	0.061837
ERICH5	22	0	0	0	0.000249252	0.00229992	0.0189432	161.971	7993.86	0.0700496	0.0774082	0.096931	0.0541514	0.25	0.0619152
EXO1	46	0	0	0	0.000249252	0.00261173	0.032652	-328.577	17514.8	0.013037	0.377038	0.0269995	0.013037	1	0.0619397
SYNE1	277	0	0	0	0.000249252	0.00144152	0.0331505	-67.5692	72281.4	0.801563	0.0180945	0.0380986	0.0180945	0	0.0619508
LRRC37B	40	0	0	0	0.000249252	0.00132727	0.029661	80.2582	7714.18	0.360829	0.080165	0.146762	0.080165	0	0.0620151
SIGIRR	23	0	0	0	0.000249252	0.00209155	0.0324028	-189.876	5622.64	0.0113344	0.28224	0.021602	0.0113344	1	0.0620887
FAM117B	15	0	0	0	0.000249252	0.000581589	0.00348953	-115.803	2091.74	0.011341	0.391181	0.0201937	0.011341	1	0.062141
DNAH2	168	0	0	0	0.000249252	0.00169432	0.0381356	409.836	47931.7	0.0612112	0.0355147	0.0464368	0.0235806	0.09	0.0623962
HS1BP3	25	0	0	0	0.000249252	0.00135593	0.0147059	31.5988	6467.14	0.694371	0.0224354	0.04171	0.0224354	0	0.0624984
GLP1R	12	0	0	0	0.000249252	0.00243021	0.0144566	-137.251	6041.05	0.077417	0.0210438	0.0359727	0.0210438	0	0.0626288
ATR	52	0	0	0	0.000249252	0.00157221	0.0157029	299.18	23209.3	0.0495513	0.530322	0.0804595	0.0495513	1	0.0627373
GAB1	17	0	0	0	0.000249252	0.00275644	0.0231805	86.5486	5127.11	0.226773	0.0554246	0.0919252	0.0554246	0	0.0627877
CCHCR1	34	0	0	0	0.000249252	0.00420796	0.0498504	-86.1575	9188.67	0.368755	0.0948513	0.168413	0.0948513	0	0.0628626
ZG16B	14	0	0	0	0.000249252	0.00274177	0.0329013	109.654	3802.35	0.0753592	0.438336	0.123766	0.0753592	1	0.0633129
NEDD4	48	0	0	0	0.000249252	0.00147474	0.0383848	103.498	9032.42	0.27615	0.0554611	0.104692	0.0554611	0	0.063343
TTL	5	0	0	0	0.000249252	0.00254237	0.0102193	42.0324	2388.52	0.389766	0.0471952	0.0688949	0.0471952	0	0.0633862
RTN4RL1	20	0	0	0	0.000249252	0.00175723	0.0147059	160.776	5990.08	0.0377713	0.044845	0.0516932	0.0285111	0.25	0.0634075
ADGRF4	26	0	0	0	0.000249252	0.000958662	0.0157029	85.0488	5001.53	0.229136	0.0256	0.0453795	0.0256	0	0.0634617
SORCS3	26	0	0	0	0.000249252	0.00123667	0.0179462	-53.1182	5737.38	0.483133	0.0238852	0.0440625	0.0238852	0	0.0634636
CWC25	14	0	0	0	0.000249252	0.00131748	0.0129611	68.6059	3262.96	0.229738	0.378004	0.358478	0.229738	1	0.0634982
NDE1	21	0	0	0	0.000249252	0.00377439	0.0376371	119.326	8122.87	0.185512	0.161856	0.257461	0.152469	0.25	0.0636913
BHLHE22	15	0	0	0	0.000249252	0.0014789	0.0139581	83.7721	4886.32	0.230754	0.048937	0.0805574	0.048937	0	0.0637868
NPY1R	9	0	0	0	0.000249252	0.00149551	0.00797607	19.0008	3015.64	0.729339	0.12066	0.188829	0.12066	0	0.0639632
MDGA1	27	0	0	0	0.000249252	0.00101547	0.0149551	-183.831	5600.16	0.0140293	0.979967	0.0252847	0.0140293	1	0.0642968
GPRASP2	11	0	0	0	0.000498504	0.00172211	0.00947159	118.301	7751.69	0.179056	0.440748	0.28743	0.179056	1	0.0643077
LMNTD1	23	0	0	0	0.000249252	0.00123542	0.0102193	190.888	7440.39	0.0268982	0.13128	0.0502714	0.0268982	1	0.064315
B3GALNT1	9	0	0	0	0.000249252	0.00498504	0.0321535	-16.1225	5059.96	0.820695	0.0498755	0.0845786	0.0498755	0	0.0643558
KMT5B	18	0	0	0	0.000249252	0.000747757	0.00598205	22.7228	3375.94	0.695739	0.0624083	0.11192	0.0624083	0	0.0644218
IGF2BP1	7	0	0	0	0.000249252	0.00149551	0.00797607	69.5481	2201.64	0.138282	0.0320124	0.0467984	0.0320124	0	0.0647679
OR51A7	9	0	0	0	0.000249252	0.00094162	0.00548355	74.1321	1823.52	0.0825624	0.0166802	0.0243706	0.0166802	0	0.064966
SCGB1D1	7	0	0	0	0.000249252	0.00128187	0.00224327	89.3717	2182.83	0.0557618	0.101928	0.089438	0.0506402	0.5	0.0649728
CPNE9	8	0	0	0	0.000249252	0.00168245	0.0057328	116.322	3099.31	0.0366683	0.254139	0.0631472	0.0366683	1	0.0650473
CCDC154	38	0	0	0	0.000249252	0.00371255	0.0451147	211.087	13483.9	0.0690899	0.0309214	0.0500784	0.0275017	0.09	0.0651072
KCNK5	20	0	0	0	0.000249252	0.000785145	0.00398804	-155.819	3964.21	0.0133306	0.137224	0.0260414	0.0133306	1	0.0651417
MED15	23	0	0	0	0.000249252	0.000509342	0.00199402	84.8168	3787.52	0.168149	0.0629524	0.116379	0.0626954	0.01	0.0652392
TAF1B	26	0	0	0	0.000249252	0.00201319	0.0234297	22.993	7319.55	0.788119	0.054181	0.0963336	0.054181	0	0.06524
ITPRIPL1	31	0	0	0	0.000249252	0.000482424	0.00299103	95.6321	3702.66	0.11604	0.0732315	0.120084	0.0647029	0.09	0.0655252
TRIM21	16	0	0	0	0.000249252	0.00081007	0.00398804	65.229	3122.14	0.243055	0.278341	0.383055	0.239523	0.5	0.0655589
ACTN1	24	0	0	0	0.000249252	0.00201479	0.025673	92.718	5665.98	0.218038	0.25237	0.337356	0.216922	0.5	0.0658837
CASP7	21	0	0	0	0.000249252	0.000878317	0.00697906	64.825	4585.21	0.3384	0.0402404	0.0729592	0.0402404	0	0.0659806
RAPGEF6	34	0	0	0	0.000249252	0.000689109	0.00947159	122.873	5415.2	0.0949704	0.0293969	0.0522032	0.027747	0.09	0.0662157
CCP110	21	0	0	0	0.000249252	0.00262308	0.0438684	-104.773	4537.74	0.119862	0.0371479	0.0672955	0.0365865	0.04	0.066321
PARP2	13	0	0	0	0.000249252	0.00228162	0.0251745	-89.1941	3678.54	0.141396	0.0449006	0.0740663	0.0449006	0	0.0664288
POPDC3	5	0	0	0	0.000249252	0.00732802	0.0338983	-88.0145	2775.31	0.094781	0.0189151	0.0288393	0.0189151	0	0.0664691
ABCB5	67	0	0	0	0.000249252	0.00219491	0.0406281	217.629	22240.8	0.144485	0.0855298	0.145176	0.0784497	0.09	0.0665053
DSPP	31	0	0	0	0.000249252	0.00184929	0.0211864	201.511	11057.8	0.0553266	0.110722	0.0920961	0.0498453	0.5	0.0669057
DUSP16	19	0	0	0	0.000249252	0.00257123	0.0358923	15.9015	4702	0.816618	0.0402589	0.0707449	0.0402589	0	0.0669064
ANGPT1	11	0	0	0	0.000249252	0.00185806	0.0162014	-37.065	3227.76	0.514145	0.0486695	0.0776165	0.0486695	0	0.06717
CHD7	57	0	0	0	0.000249252	0.000905179	0.0211864	228.063	9121.61	0.016944	0.397525	0.0330943	0.016944	1	0.0671922
ATG2B	62	0	0	0	0.000249252	0.00116184	0.0104686	-19.1763	21308.8	0.895485	0.0471737	0.0836374	0.0471737	0	0.0672068
SIVA1	9	0	0	0	0.000249252	0.000997009	0.00423729	49.5417	2620.19	0.333124	0.186052	0.293933	0.186052	0	0.0672187
TM2D3	18	0	0	0	0.000249252	0.00148167	0.0194417	65.2531	4587.1	0.335319	0.223433	0.366093	0.223433	0	0.0673884
C2CD4C	16	0	0	0	0.000249252	0.00174477	0.0127119	165.227	5706.87	0.0287306	0.140996	0.0518451	0.0287306	1	0.0674133
ACAN	80	0	0	0	0.000249252	0.00139893	0.0321535	234.954	19784.3	0.0948389	0.270049	0.173219	0.0948389	1	0.0674606
YTHDF3	4	0	0	0	0.000249252	0.0066675	0.0259222	-119.656	2297.73	0.0125517	0.0146688	0.0135603	0.0125517	1	0.067477
JMY	18	0	0	0	0.000249252	0.00139858	0.0171984	140.084	4118.54	0.0290498	0.0401667	0.0405823	0.0250647	0.5	0.0675591
ANKRD30B	40	0	0	0	0.000249252	0.000660518	0.00448654	97.0379	7411.51	0.259672	0.0533417	0.101961	0.0533417	0	0.0675725
SRMS	32	0	0	0	0.000249252	0.00609889	0.0483549	282.854	29087.6	0.0972224	0.121732	0.142437	0.08998	0.25	0.0675808
SENP6	27	0	0	0	0.000249252	0.00071083	0.00398804	89.2294	4633.31	0.189899	0.0772347	0.140319	0.0772347	0	0.0675814
TNIP1	25	0	0	0	0.000249252	0.00214357	0.0304088	-123.154	5916.98	0.109371	0.0160484	0.0303992	0.0160484	0	0.0676186
SCAMP4	13	0	0	0	0.000249252	0.00255004	0.0149551	-38.0186	5368.45	0.60384	0.0722319	0.120661	0.0722319	0	0.0676887
SLC24A3	20	0	0	0	0.000249252	0.00338983	0.0338983	108.777	8874.15	0.248207	0.0236347	0.0448893	0.0236347	0	0.0678551
CEP55	23	0	0	0	0.000249252	0.00305605	0.0373878	138.813	8820.87	0.139407	0.0475522	0.0859571	0.0475231	0.01	0.068027
RAB42	4	0	0	0	0.000249252	0.00529661	0.0184447	-62.1121	2744.8	0.235799	0.039122	0.0549259	0.039122	0	0.0683019
SLC16A14	12	0	0	0	0.000249252	0.00378033	0.0234297	98.8749	4668.77	0.147882	0.120183	0.187687	0.116488	0.25	0.0684043
TOR4A	21	0	0	0	0.000249252	0.000652803	0.00448654	20.2148	4015.65	0.749726	0.0525964	0.0950757	0.0525964	0	0.0684638
GPRC6A	25	0	0	0	0.000249252	0.00186441	0.0261715	87.2205	6757.52	0.288679	0.0913939	0.160859	0.0913939	0	0.06854
CCNA2	5	0	0	0	0.000249252	0.00852443	0.0393819	-43.8383	2401.62	0.37103	0.0527031	0.0752284	0.0527031	0	0.0685654
KIAA0408	20	0	0	0	0.000249252	0.000710369	0.00697906	-59.5658	3454.05	0.310812	0.0228294	0.0401901	0.0228294	0	0.0686158
STAB2	91	0	0	0	0.000249252	0.00198306	0.0351446	302.595	33592	0.0987411	0.248124	0.171777	0.0987411	1	0.0686639
PMM2	19	0	0	0	0.000249252	0.00181036	0.0229312	22.3007	4885.1	0.749676	0.0538618	0.0937777	0.0538618	0	0.0689675
ZNF354C	14	0	0	0	0.000249252	0.00160234	0.0154536	76.6796	3995.13	0.225072	0.0286569	0.0481468	0.0286569	0	0.0693432
EPG5	61	0	0	0	0.000249252	0.00204714	0.0373878	-128.16	18078.9	0.34051	0.0994723	0.17596	0.0994723	0	0.0694157
YPEL3	6	0	0	0	0.000249252	0.00240944	0.0119641	79.3805	2352.21	0.101688	0.0341979	0.0477868	0.0341979	0	0.069418
PNN	15	0	0	0	0.000249252	0.000947159	0.0052343	68.0131	3737.08	0.265894	0.0625045	0.108346	0.0625045	0	0.0694368
SNAP47	29	0	0	0	0.000249252	0.00281053	0.0483549	-238.943	9390.88	0.0136743	0.452887	0.0241379	0.0136743	1	0.0695059
HCRTR2	12	0	0	0	0.000249252	0.00180708	0.00972084	-142.015	4887.31	0.0422134	0.0346613	0.0461444	0.0270665	0.25	0.0695709
ABCB4	27	0	0	0	0.000249252	0.000978546	0.00922233	159.244	6253.02	0.0440292	0.0734412	0.0694087	0.0374381	0.25	0.0696172
OR51V1	17	0	0	0	0.000249252	0.00156882	0.0176969	111.018	4730.44	0.106494	0.0263789	0.0463298	0.0263789	0	0.0696552
TTYH3	28	0	0	0	0.000249252	0.000792266	0.0107178	-23.8385	4630.97	0.726112	0.0371415	0.0661809	0.0371415	0	0.0697382
SYNDIG1	8	0	0	0	0.000249252	0.00221211	0.0147059	86.3893	3030.95	0.116608	0.0393544	0.0582017	0.0393544	0	0.0699543
KCNH7	28	0	0	0	0.000249252	0.00106822	0.0117149	105.507	6614.98	0.194551	0.0366176	0.0683789	0.0366176	0	0.070044
ABHD16A	19	0	0	0	0.000249252	0.000472267	0.00149551	48.9312	2632.55	0.340251	0.116591	0.207431	0.116591	0	0.0703502
SLK	25	0	0	0	0.000249252	0.00141575	0.0142074	123.971	6342.15	0.119544	0.0470773	0.0841563	0.0466727	0.04	0.070369
BRINP1	31	0	0	0	0.000249252	0.00151159	0.024676	163.268	6049.32	0.0358013	0.370057	0.065893	0.0358013	1	0.0703809
EIF2A	18	0	0	0	0.000249252	0.000623131	0.00324028	103.193	3136.48	0.0653879	0.299933	0.11888	0.0653879	1	0.070444
CCDC60	30	0	0	0	0.000249252	0.00115487	0.0181954	128.595	9133.52	0.178442	0.014852	0.0276741	0.014852	0	0.0704858
ROBO2	43	0	0	0	0.000249252	0.00035359	0.00348953	128.905	3685.92	0.0337343	0.0550073	0.0466073	0.0247054	0.25	0.0706241
PRR32	5	0	0	0	0.000498504	0.00528415	0.0214357	-157.653	8229.63	0.0822376	0.0240761	0.0362924	0.0240761	0	0.0706463
OSGEPL1	10	0	0	0	0.000249252	0.00525922	0.0453639	-51.2661	2966.96	0.346611	0.113269	0.171549	0.113269	0	0.0707525
BDP1	82	0	0	0	0.000249252	0.00170525	0.0358923	164.214	18409	0.226162	0.0195428	0.0389628	0.0195428	0	0.0707732
ART1	19	0	0	0	0.000249252	0.0030435	0.0196909	200.739	8790.41	0.0322701	0.0980089	0.0573648	0.0309671	0.5	0.0708272
PTGIR	21	0	0	0	0.000249252	0.00116318	0.0104686	-161.17	5021.29	0.022939	0.0461848	0.036417	0.0194586	0.5	0.0709614
TUSC5	4	0	0	0	0.000249252	0.00922233	0.0274177	-123.719	3990.66	0.0501772	0.0723781	0.0755914	0.0480755	0.5	0.0710002
PSG3	36	0	0	0	0.000249252	0.00252022	0.027667	-82.8774	12579	0.459939	0.0501085	0.0942182	0.0501085	0	0.0710672
GPANK1	17	0	0	0	0.000249252	0.000806404	0.00623131	35.8086	3409.35	0.539697	0.0276955	0.0497334	0.0276955	0	0.071151
C14orf159	33	0	0	0	0.000249252	0.00204689	0.0413759	-226.674	9394.34	0.0193527	0.572871	0.0340413	0.0193527	1	0.0712682
CLEC4M	18	0	0	0	0.000249252	0.000581589	0.00398804	98.1068	2534.54	0.0513287	0.32888	0.0924223	0.0513287	1	0.0714234
ZNF18	18	0	0	0	0.000249252	0.00353107	0.0274177	132.058	7849.31	0.136077	0.137726	0.195917	0.116603	0.5	0.0714648
PCDHA13	30	0	0	0	0.000249252	0.000847458	0.00348953	-208.958	7164.94	0.0135638	0.558579	0.02553	0.0135638	1	0.0714685
ATRAID	12	0	0	0	0.000249252	0.00828764	0.0498504	-257.787	12905	0.0232529	0.28917	0.036313	0.0232529	1	0.0715412
CCDC40	77	0	0	0	0.000249252	0.00140811	0.0259222	306.154	26186.7	0.0585039	0.281354	0.109885	0.0585039	1	0.0716408
PCCB	33	0	0	0	0.000249252	0.000543823	0.00199402	82.958	4834.87	0.232842	0.0491119	0.094909	0.0491119	0	0.0718727
TPSD1	12	0	0	0	0.000249252	0.00209787	0.0127119	-160.011	5003.64	0.0236928	0.313006	0.0402477	0.0236928	1	0.0719485
GRAMD1C	10	0	0	0	0.000249252	0.00104686	0.00797607	10.2449	2090.53	0.822705	0.24349	0.356445	0.24349	0	0.0719836
PVR	20	0	0	0	0.000249252	0.00368893	0.0421236	73.7577	6338.16	0.354208	0.0833721	0.146266	0.0833721	0	0.0720474
ENTPD2	23	0	0	0	0.000249252	0.00127877	0.0144566	134.487	5048.93	0.0583977	0.231361	0.102781	0.0583977	1	0.0724213
IGHV3OR15-7	7	0	0	0	0.000249252	0.00359635	0.0132104	-171.792	5046.95	0.0155985	0.216502	0.0264817	0.0155985	1	0.072461
AEN	27	0	0	0	0.000249252	0.00272331	0.0471087	214.344	13055.4	0.0606652	0.171884	0.0866457	0.0606652	1	0.0730096
CNTROB	28	0	0	0	0.000249252	0.00261715	0.0329013	109.091	8372.87	0.233179	0.0220441	0.0421287	0.0220441	0	0.0731971
PCDHA12	40	0	0	0	0.000249252	0.00243644	0.0271685	-364.727	22035.5	0.0140099	0.398413	0.0264191	0.0140099	1	0.0732909
ASCC2	20	0	0	0	0.000249252	0.00433699	0.0401296	164.526	7964.16	0.0652436	0.0566156	0.0749829	0.0404744	0.25	0.0733284
NUP88	29	0	0	0	0.000249252	0.000825111	0.0102193	-19.3353	6219.19	0.806318	0.0509572	0.0939214	0.0509572	0	0.0734539
HCAR2	11	0	0	0	0.000249252	0.00115562	0.00274177	177.511	10904.7	0.0891529	0.165473	0.10136	0.0891529	1	0.0734935
CEMIP	44	0	0	0	0.000249252	0.000742092	0.00847458	-177.41	8645.1	0.0563833	0.145888	0.0987835	0.0520896	0.5	0.073537
RALGPS1	21	0	0	0	0.000249252	0.000807103	0.00997009	-163.435	4447.73	0.0142613	0.098332	0.0244652	0.0142613	1	0.0736832
MUC5B	253	0	0	0	0.000249252	0.00301467	0.0331505	-192.027	434639	0.770844	0.16134	0.226384	0.16134	0	0.0736988
SPINK1	7	0	0	0	0.000249252	0.00252813	0.0102193	54.9799	3428.86	0.347772	0.181982	0.271739	0.181982	0	0.0737656
USP33	12	0	0	0	0.000249252	0.000685444	0.00473579	49.0034	2234.93	0.299941	0.0318104	0.0516573	0.0318104	0	0.0737834
LHCGR	24	0	0	0	0.000249252	0.000373878	0.00224327	74.4876	2604.04	0.144375	0.153756	0.21849	0.12181	0.25	0.0738026
GLYAT	12	0	0	0	0.000249252	0.00199402	0.0184447	124.123	4255.5	0.0570767	0.425566	0.0945832	0.0570767	1	0.0738376
SLC34A3	41	0	0	0	0.000249252	0.00125234	0.0174477	-7.81591	9997.79	0.937695	0.0291634	0.0556259	0.0291634	0	0.0738423
TDRD3	18	0	0	0	0.000249252	0.000706215	0.00623131	0.244565	3037.48	0.996459	0.056685	0.0980467	0.056685	0	0.073877
MRPL9	21	0	0	0	0.000249252	0.000593458	0.00249252	111.731	3541.84	0.0604611	0.0338546	0.0489535	0.0253921	0.16	0.0739032
AF165138.7	5	0	0	0	0.000249252	0.00269192	0.0117149	63.6104	2495.93	0.202931	0.612991	0.283408	0.202931	1	0.0739894
PTPRB	63	0	0	0	0.000249252	0.00119087	0.0171984	106.954	15170.8	0.385207	0.0249167	0.0499117	0.0249167	0	0.0740145
SETD2	42	0	0	0	0.000249252	0.000937663	0.0206879	-127.327	8161.41	0.158713	0.0398891	0.0740386	0.0398891	0	0.074059
RASA1	15	0	0	0	0.000249252	0.00252576	0.0324028	131.098	3270.26	0.0218778	0.0491008	0.0338882	0.0218778	1	0.0740672
TNFRSF11A	21	0	0	0	0.000249252	0.000783364	0.00772682	-146.246	3657.73	0.0156007	0.0575581	0.0268243	0.0156007	1	0.0742422
FYN	9	0	0	0	0.000249252	0.00188324	0.0127119	89.2189	2852.9	0.0948456	0.539455	0.153275	0.0948456	1	0.0742589
FAM162A	8	0	0	0	0.000249252	0.00535892	0.0206879	125.628	4909.33	0.0729769	0.0531739	0.0807752	0.048947	0.25	0.0742984
LETMD1	11	0	0	0	0.000249252	0.000861053	0.00299103	5.54973	2077.01	0.903079	0.0357438	0.0640612	0.0357438	0	0.0743259
MEIOC	17	0	0	0	0.000249252	0.0027711	0.0239282	143.289	6584.58	0.0774236	0.141932	0.130349	0.0757895	0.5	0.0744851
BBS5	11	0	0	0	0.000249252	0.00181274	0.00847458	-14.3174	4191.43	0.824977	0.0329279	0.0577368	0.0329279	0	0.0745481
MYOM1	65	0	0	0	0.000249252	0.000720914	0.00722832	190.056	14438.6	0.113722	0.0734319	0.120509	0.0677815	0.09	0.0745706
APLP2	27	0	0	0	0.000249252	0.000341568	0.00174477	81.3396	2334.75	0.092302	0.144523	0.141268	0.0754098	0.25	0.0747032
UCMA	10	0	0	0	0.000249252	0.00184447	0.00797607	-147.028	3819.21	0.0173545	0.047804	0.0302774	0.0173545	1	0.0747302
GPR35	22	0	0	0	0.000249252	0.00360283	0.0324028	-41.3842	11941.7	0.704907	0.064403	0.106918	0.064403	0	0.0747579
HOXC6	8	0	0	0	0.000249252	0.00292871	0.0154536	-131.526	3433.23	0.0247868	0.153347	0.0403384	0.0247868	1	0.0749809
UTP14A	14	0	0	0	0.000498504	0.00373878	0.0304088	138.944	11807.2	0.201006	0.0310118	0.0560792	0.0310118	0	0.0750629
ADGRD2	68	0	0	0	0.000249252	0.000978682	0.0171984	-134.635	20675.1	0.349099	0.0755297	0.138712	0.0755297	0	0.0754911
NSUN4	29	0	0	0	0.000249252	0.00085949	0.0119641	-80.4211	5656.48	0.284938	0.361605	0.459176	0.284938	1	0.0756489
FAM221B	17	0	0	0	0.000249252	0.000689109	0.00299103	81.7204	3835.27	0.186978	0.356578	0.298268	0.186978	1	0.0756658
WRNIP1	23	0	0	0	0.000249252	0.00108371	0.00947159	114.167	6369.77	0.152584	0.0425402	0.0770492	0.0425402	0	0.0758512
VTI1B	15	0	0	0	0.000249252	0.00383848	0.0496012	39.4487	3156.1	0.482558	0.0920711	0.155039	0.0920711	0	0.0759957
UBE2Q2	15	0	0	0	0.000249252	0.000598205	0.00224327	46.0555	2622.08	0.368434	0.117812	0.2047	0.117812	0	0.0763544
TMEM129	19	0	0	0	0.000249252	0.00124626	0.0169492	-160.225	4306.13	0.0146195	0.392089	0.0250887	0.0146195	1	0.0763751
C4orf47	17	0	0	0	0.000249252	0.0015395	0.0144566	46.0772	5371.96	0.529568	0.028413	0.0496481	0.028413	0	0.0765633
NLRP13	42	0	0	0	0.000249252	0.00167355	0.030658	50.155	9741.98	0.611349	0.0243638	0.0472545	0.0243638	0	0.0765851
INPP1	11	0	0	0	0.000249252	0.00233391	0.0214357	-36.154	3131.82	0.518254	0.0727761	0.110511	0.0727761	0	0.0767488
MGEA5	15	0	0	0	0.000249252	0.00109671	0.00747757	79.578	3741.83	0.193285	0.225143	0.307078	0.189512	0.5	0.0767563
GPR17	25	0	0	0	0.000249252	0.000677966	0.00623131	46.7232	4414.49	0.481917	0.135602	0.234135	0.135602	0	0.0768105
TRIM7	26	0	0	0	0.000249252	0.00158179	0.0157029	-248.995	10688.5	0.0160217	0.495324	0.0297587	0.0160217	1	0.076833
PCGF3	25	0	0	0	0.000249252	0.00512463	0.0373878	9.55426	15557.7	0.938942	0.0365342	0.0642273	0.0365342	0	0.0769123
NPHP1	21	0	0	0	0.000249252	0.00237383	0.0423729	65.9711	3774.97	0.282942	0.226289	0.369262	0.226289	0	0.076934
ADARB2	32	0	0	0	0.000249252	0.00123068	0.0117149	-225.43	8835.6	0.0164738	0.289146	0.0302988	0.0164738	1	0.0770421
TSPYL4	15	0	0	0	0.000249252	0.00127949	0.00648056	-79.6243	3931.35	0.204115	0.0518344	0.0910062	0.0518344	0	0.0770609
SPC25	9	0	0	0	0.000249252	0.0010524	0.00648056	93.7804	1839.17	0.0287601	0.112701	0.0426036	0.0287601	1	0.0771217
NUDT7	20	0	0	0	0.000249252	0.000972084	0.0102193	77.2815	4477.99	0.248143	0.0276586	0.0470182	0.0276586	0	0.0775021
AK8	26	0	0	0	0.000249252	0.00430439	0.0491027	-231.85	9143.63	0.0153232	0.140627	0.0230459	0.0153232	1	0.0775654
IGHV4-28	10	0	0	0	0.000249252	0.00109671	0.00324028	39.9671	4613.7	0.556259	0.347312	0.491626	0.347312	0	0.0776012
EPHB1	32	0	0	0	0.000249252	0.000467348	0.00224327	116.583	3916.25	0.0624689	0.141705	0.104603	0.054968	0.25	0.0778114
TEN1	13	0	0	0	0.000249252	0.00187898	0.0206879	122.941	3073.06	0.026573	0.0200904	0.0254619	0.0188753	0.25	0.0778328
RXFP4	17	0	0	0	0.000249252	0.0006158	0.00299103	-21.8348	2982.97	0.689316	0.0731931	0.129151	0.0731931	0	0.0778655
C11orf96	26	0	0	0	0.000249252	0.00079569	0.00498504	-35.1104	5351	0.631245	0.0341076	0.0643915	0.0341076	0	0.0779882
ARSH	15	0	0	0	0.000498504	0.00289133	0.0194417	189.109	20162.8	0.182929	0.222595	0.291939	0.171795	0.5	0.0781538
HYDIN	117	0	0	0	0.000249252	0.00102683	0.0291625	331.129	25147.4	0.0367887	0.199639	0.0710404	0.0355558	0.5	0.0784381
PLEKHA4	36	0	0	0	0.000249252	0.00253406	0.0371386	-135.959	19269.3	0.327364	0.0317922	0.0565787	0.0317922	0	0.0785938
PM20D1	19	0	0	0	0.000249252	0.00139057	0.00997009	136.247	4877.03	0.0510613	0.059421	0.0698929	0.0391766	0.25	0.0786713
CPT1A	21	0	0	0	0.000249252	0.000890187	0.00947159	112.903	4285.9	0.0846015	0.168762	0.14217	0.0846015	1	0.0789683
SPDYE5	23	0	0	0	0.000249252	0.00123542	0.00872383	-161.718	6860.96	0.0508921	0.270126	0.0932539	0.0508921	1	0.0790135
CCDC166	17	0	0	0	0.000249252	0.00202334	0.0251745	106.811	5116.66	0.135379	0.16191	0.214707	0.125781	0.5	0.0790587
DSG1	36	0	0	0	0.000249252	0.00100393	0.0107178	-208.881	9033.11	0.0279659	0.426349	0.0535785	0.0279659	1	0.0792225
RNASE13	6	0	0	0	0.000249252	0.00477733	0.0134596	174.885	7170.43	0.0388957	0.0456262	0.042432	0.0388957	1	0.0793477
BDH2	11	0	0	0	0.000249252	0.00117828	0.00997009	108.328	2593.74	0.0334165	0.0805971	0.0514403	0.0334165	1	0.0793538
CTIF	21	0	0	0	0.000249252	0.00447467	0.0458624	-68.8355	4412.34	0.300071	0.0555657	0.0976899	0.0555657	0	0.0794665
AATK	72	0	0	0	0.000249252	0.00139166	0.0393819	209.318	14496	0.0821175	0.0665771	0.0892269	0.0458036	0.16	0.0795711
RINT1	23	0	0	0	0.000249252	0.0012571	0.0169492	23.0532	4872.42	0.741202	0.0801478	0.135904	0.0801478	0	0.0797327
PATL2	25	0	0	0	0.000249252	0.00181456	0.0166999	156.545	7484.67	0.0703761	0.090763	0.105234	0.0599874	0.5	0.0797414
ARHGEF1	39	0	0	0	0.000249252	0.00041542	0.00324028	37.9225	4934.03	0.589281	0.0666406	0.123758	0.0666406	0	0.0799299
LRRK1	65	0	0	0	0.000249252	0.00116573	0.0102193	328.331	19184.6	0.0177653	0.482337	0.0348101	0.0177653	1	0.0799439
ALDH1L1	42	0	0	0	0.000249252	0.0014421	0.0408774	-153.519	7454.63	0.075393	0.148226	0.1292	0.0690861	0.5	0.0799496
ZNF766	18	0	0	0	0.000249252	0.00387726	0.0291625	-53.9951	11360.9	0.612451	0.0967468	0.139269	0.0967468	0	0.0802002
ZNF202	14	0	0	0	0.000249252	0.00121065	0.00797607	84.0815	3798.8	0.172506	0.469953	0.27206	0.172506	1	0.0802901
CYB5R1	6	0	0	0	0.000249252	0.00901462	0.0311565	83.6107	8275.92	0.358053	0.528497	0.445016	0.358053	1	0.0806183
ZNF280B	15	0	0	0	0.000249252	0.00164506	0.0117149	-156.029	5564.61	0.0364697	0.290664	0.0642202	0.0364697	1	0.0806703
TMEM102	22	0	0	0	0.000249252	0.000521164	0.00448654	124.545	3081.58	0.0248601	0.192021	0.0445087	0.0248601	1	0.0806829
TMEM59L	11	0	0	0	0.000249252	0.00233391	0.0166999	143.478	3971.62	0.0228051	0.0532258	0.0373291	0.0228051	1	0.0807174
MLKL	27	0	0	0	0.000249252	0.00439422	0.025673	235.72	18850.4	0.0860036	0.0740601	0.10155	0.0563721	0.16	0.0807381
CACTIN	18	0	0	0	0.000249252	0.00366955	0.0413759	33.083	5311.44	0.649872	0.0653042	0.113728	0.0653042	0	0.0811028
RTBDN	9	0	0	0	0.000249252	0.00634208	0.0471087	-141.127	3730.49	0.0208544	0.0991397	0.0378068	0.0208544	1	0.0812743
ZDHHC5	19	0	0	0	0.000249252	0.00153487	0.0157029	16.2405	5793.67	0.831042	0.0444845	0.0782525	0.0444845	0	0.0813719
C2orf70	21	0	0	0	0.000249252	0.00167355	0.0294118	-55.1971	3975.91	0.381366	0.0378622	0.0649891	0.0378622	0	0.0817767
GJA8	15	0	0	0	0.000249252	0.000897308	0.00448654	-139.901	3381.42	0.0161341	0.291393	0.0290767	0.0161341	1	0.082018
RGS8	5	0	0	0	0.000249252	0.00977069	0.0473579	29.9073	1793.16	0.480023	0.353933	0.492185	0.353933	0	0.0822849
GALR3	26	0	0	0	0.000249252	0.000834036	0.00498504	157.886	5817.84	0.0384553	0.129345	0.0685332	0.0363814	0.5	0.0823393
PER2	39	0	0	0	0.000249252	0.00183424	0.0408774	-48.363	8322.44	0.596017	0.0434049	0.081553	0.0434049	0	0.0826416
SIRT2	14	0	0	0	0.000249252	0.00172696	0.0109671	-46.3304	4431.5	0.486448	0.0827689	0.139429	0.0827689	0	0.0827881
SLC22A12	25	0	0	0	0.000249252	0.000368893	0.00124626	56.496	2488.86	0.257447	0.166661	0.288453	0.166661	0	0.0828623
KANSL1	23	0	0	0	0.000249252	0.000379297	0.00124626	-13.05	2410.56	0.790395	0.0383899	0.073246	0.0383899	0	0.0829335
HGFAC	39	0	0	0	0.000249252	0.00180229	0.0196909	146.279	10868.7	0.160581	0.146965	0.22472	0.128382	0.25	0.0829512
DMD	60	0	0	0	0.000498504	0.00252576	0.0448654	161.729	51098.1	0.474323	0.0830638	0.151477	0.0830638	0	0.0830136
ESR1	18	0	0	0	0.000249252	0.00112164	0.00473579	134.793	4826.86	0.0523611	0.0881042	0.079888	0.0427695	0.25	0.0831371
CUBN	138	0	0	0	0.000249252	0.00204459	0.0329013	-433.819	47071.8	0.0455512	0.39408	0.0897005	0.0455512	1	0.0831459
BRICD5	25	0	0	0	0.000249252	0.000558325	0.00473579	0.308836	3868.82	0.996038	0.0376536	0.0694655	0.0376536	0	0.0831926
LAG3	21	0	0	0	0.000249252	0.00117505	0.0102193	122.069	4851.25	0.0796737	0.0732777	0.103727	0.0595959	0.25	0.0832125
NDUFAF1	12	0	0	0	0.000249252	0.00344799	0.0361416	-22.1688	2910.36	0.681123	0.0617523	0.101227	0.0617523	0	0.0832765
GSTM4	15	0	0	0	0.000249252	0.00257561	0.031655	75.8677	3581.17	0.204876	0.276903	0.332336	0.204876	1	0.0833532
TIMELESS	37	0	0	0	0.000249252	0.00076123	0.00797607	178.327	6802.76	0.030611	0.129417	0.0574682	0.0299642	0.5	0.0836521
SERPINA4	17	0	0	0	0.000249252	0.000571814	0.00274177	-121.061	2544.48	0.0163967	0.451616	0.0307812	0.0163967	1	0.0836584
SPATA5	36	0	0	0	0.000249252	0.00135704	0.0184447	180.32	10066.3	0.0722955	0.0950876	0.109885	0.0633873	0.25	0.0837131
NFATC1	57	0	0	0	0.000249252	0.000577216	0.0057328	-213.705	8995.92	0.0242493	0.502611	0.0484176	0.0242493	1	0.0837392
FRZB	16	0	0	0	0.000249252	0.00362974	0.0433699	-48.9437	4343.58	0.457705	0.0704025	0.123597	0.0704025	0	0.0839843
OR52I1	19	0	0	0	0.000249252	0.00156111	0.0186939	87.6132	4865.72	0.209109	0.26243	0.337657	0.209109	1	0.0841126
CYP4F2	25	0	0	0	0.000249252	0.000528415	0.0057328	12.2842	3216.23	0.828514	0.0334878	0.0618724	0.0334878	0	0.0841451
ZNF774	19	0	0	0	0.000249252	0.00108884	0.00722832	-183.17	6260.11	0.0206094	0.476453	0.0339182	0.0206094	1	0.0841866
SMCO3	9	0	0	0	0.000249252	0.00387726	0.0291625	46.0243	3414.69	0.430924	0.0430528	0.0678289	0.0430528	0	0.0843452
VWA5B2	44	0	0	0	0.000249252	0.00162014	0.031655	-4.40247	8771.57	0.962508	0.0357711	0.0678045	0.0357711	0	0.0844207
C2CD4A	15	0	0	0	0.000249252	0.00117979	0.00947159	99.5481	3911.21	0.111439	0.0372405	0.0627964	0.0372405	0	0.0844343
SLC7A8	18	0	0	0	0.000249252	0.000830841	0.00398804	131.974	3914.13	0.0349046	0.269456	0.0658282	0.0349046	1	0.0844536
TGFBI	27	0	0	0	0.000249252	0.000489273	0.00348953	39.8648	3401.97	0.494305	0.0255569	0.047108	0.0255569	0	0.0845775
ITGAE	46	0	0	0	0.000249252	0.00208071	0.0483549	118.559	8749.36	0.204978	0.0377329	0.0715799	0.0377329	0	0.0846134
NASP	18	0	0	0	0.000249252	0.000706215	0.00423729	56.0629	2840.26	0.292822	0.257542	0.404997	0.257542	0	0.0846443
IRF2BP1	6	0	0	0	0.000249252	0.00166168	0.00847458	86.0457	2046.83	0.0571841	0.225148	0.0822648	0.0571841	1	0.0846902
NETO1	8	0	0	0	0.000249252	0.00274177	0.0152044	37.5805	3574.28	0.529617	0.0588634	0.0950091	0.0588634	0	0.0847512
PDE6B	30	0	0	0	0.000249252	0.00166999	0.0189432	164.578	8725.02	0.0780818	0.0846478	0.105966	0.0576434	0.25	0.0847738
GRIN2C	46	0	0	0	0.000249252	0.000633968	0.0057328	113.018	6621.55	0.164865	0.0634381	0.11736	0.0624699	0.04	0.0847891
CNPPD1	13	0	0	0	0.000249252	0.0027226	0.0304088	-15.7211	3282.88	0.783791	0.0847423	0.13525	0.0847423	0	0.0848095
PTOV1	28	0	0	0	0.000249252	0.000632032	0.00872383	-156.546	4276.4	0.0166711	0.245486	0.0298746	0.0166711	1	0.0848379
SLC16A7	17	0	0	0	0.000249252	0.00101167	0.00922233	20.296	3531.09	0.732688	0.093519	0.160801	0.093519	0	0.0849504
C10orf11	11	0	0	0	0.000249252	0.00149551	0.0122134	142.473	4174.55	0.0274467	0.126536	0.0434494	0.0274467	1	0.0854253
SLC7A11	12	0	0	0	0.000249252	0.00195248	0.0127119	133.181	4931.34	0.0578897	0.430295	0.0974338	0.0578897	1	0.0855171
ICAM1	19	0	0	0	0.000249252	0.00245317	0.0271685	183.265	6531.88	0.0233554	0.384185	0.0431813	0.0233554	1	0.0855258
C21orf59	14	0	0	0	0.000249252	0.00388121	0.0433699	131.46	5899.16	0.0869731	0.133525	0.127728	0.0869731	1	0.0855367
KCNAB1	18	0	0	0	0.000249252	0.00135704	0.0184447	-51.0633	3444.18	0.384249	0.0477749	0.0790868	0.0477749	0	0.0856216
PAPLN	64	0	0	0	0.000249252	0.00184602	0.0331505	-344.479	22173.3	0.0207016	0.577144	0.0416576	0.0207016	1	0.0856559
GGT6	25	0	0	0	0.000249252	0.00270189	0.024676	-249.647	11154.7	0.0180923	0.166422	0.0287073	0.0180923	1	0.0857318
CYP2C9	28	0	0	0	0.000249252	0.000516308	0.00274177	89.0064	4015.29	0.160131	0.20142	0.258911	0.146034	0.5	0.0858639
KDF1	22	0	0	0	0.000249252	0.000407867	0.000997009	91.6706	2777.36	0.0819543	0.0619469	0.0848108	0.0443362	0.16	0.0859956
SLC22A14	27	0	0	0	0.000249252	0.00527122	0.0476072	202.123	10822.4	0.0520265	0.2194	0.0935588	0.0520265	1	0.0861342
POLRMT	81	0	0	0	0.000249252	0.00145551	0.030658	152.923	17650.7	0.249713	0.0364849	0.0723066	0.0364849	0	0.0861719
RAD51C	15	0	0	0	0.000249252	0.00149551	0.0104686	-95.7295	4799.83	0.167045	0.0949646	0.15948	0.0949646	0	0.0863099
STARD3	16	0	0	0	0.000249252	0.00182266	0.0216849	-108.287	4082.01	0.0900977	0.853336	0.152343	0.0900977	1	0.0866122
CADPS2	37	0	0	0	0.000249252	0.000518714	0.00324028	-170.034	5200.76	0.0183851	0.339296	0.0366353	0.0183851	1	0.0866588
AL513412.1	26	0	0	0	0.000249252	0.00357581	0.0403789	105.071	8593.26	0.257023	0.135381	0.230659	0.135381	0	0.0867392
RP11-146B14.1	26	0	0	0	0.000249252	0.00357581	0.0403789	105.071	8593.26	0.257023	0.135381	0.230659	0.135381	0	0.0867392
BPI	36	0	0	0	0.000249252	0.00258253	0.0438684	216.477	13637.7	0.063781	0.553499	0.11019	0.063781	1	0.0867466
GUCY2C	33	0	0	0	0.000249252	0.000430527	0.00299103	115.126	3792.07	0.0615468	0.0964368	0.0893217	0.0469952	0.25	0.0871284
MYO1E	38	0	0	0	0.000249252	0.000892061	0.0104686	-69.8944	9615.29	0.475976	0.0340649	0.0640693	0.0340649	0	0.0871296
NBPF12	59	0	0	0	0.000249252	0.00200247	0.0221834	318.332	27703	0.0558034	0.110879	0.0943237	0.052813	0.5	0.0872119
CHURC1	8	0	0	0	0.000249252	0.00102817	0.00299103	109.665	2485.27	0.0278222	0.158197	0.0488457	0.0278222	1	0.0873486
COL9A1	33	0	0	0	0.000249252	0.000921478	0.0129611	1.60175	6462.13	0.984103	0.040175	0.0738303	0.040175	0	0.0875751
TNS3	65	0	0	0	0.000249252	0.00218575	0.0453639	-105.952	15746	0.398474	0.0528608	0.102397	0.0528608	0	0.087659
DNPEP	15	0	0	0	0.000249252	0.00408774	0.0301595	-186.439	6517.49	0.0209221	0.128229	0.0382127	0.0209221	1	0.0877381
RUSC2	50	0	0	0	0.000249252	0.000473579	0.00448654	36.7187	6230.17	0.64179	0.0266767	0.0523184	0.0266767	0	0.0879403
AREL1	21	0	0	0	0.000249252	0.000629065	0.00473579	72.5201	3069.79	0.190571	0.247682	0.314607	0.186243	0.5	0.087983
MAS1L	26	0	0	0	0.000249252	0.000786103	0.00348953	-44.2286	7304.11	0.6048	0.0357687	0.0647065	0.0357687	0	0.0883517
ERMARD	37	0	0	0	0.000249252	0.00128668	0.0189432	196.474	9104.63	0.0394865	0.125067	0.0714371	0.0381873	0.5	0.0887836
GRHL3	27	0	0	0	0.000249252	0.00685905	0.0433699	-58.4447	12676.4	0.603695	0.0939847	0.163178	0.0939847	0	0.0890041
MMP21	24	0	0	0	0.000249252	0.00216019	0.0343968	32.9433	6867.69	0.690982	0.0623732	0.113651	0.0623732	0	0.0891073
STX3	13	0	0	0	0.000249252	0.00425646	0.0481057	62.561	3048.46	0.257177	0.185498	0.288156	0.185498	0	0.0895389
OR13G1	11	0	0	0	0.000249252	0.00453186	0.0451147	95.8622	2517.36	0.0560533	0.256637	0.0933282	0.0560533	1	0.0895559
ZFP91	9	0	0	0	0.000249252	0.00540047	0.0309073	-155.318	4944.84	0.0271924	0.364228	0.0486538	0.0271924	1	0.0896867
ZNF382	13	0	0	0	0.000249252	0.00176394	0.0149551	71.1102	3784.88	0.247738	0.16066	0.258927	0.16066	0	0.0899499
ZNF785	16	0	0	0	0.000249252	0.00146436	0.00947159	-174.419	7772.4	0.0478832	0.0265624	0.0322059	0.0265624	0	0.0900485
ZNF425	25	0	0	0	0.000249252	0.000857428	0.00822532	-5.3819	4888.49	0.938644	0.041699	0.0763197	0.041699	0	0.0901535
OR8K5	11	0	0	0	0.000249252	0.000883712	0.00498504	60.7137	2351.86	0.210594	0.0389797	0.0662387	0.0389797	0	0.0904858
CLN3	21	0	0	0	0.000249252	0.00250439	0.0294118	66.6456	6474.57	0.407524	0.0706396	0.124588	0.0706396	0	0.0904992
METTL7B	17	0	0	0	0.000249252	0.00120228	0.0057328	-171.566	5460.04	0.020241	0.377556	0.0383588	0.020241	1	0.0906291
PDHA2	15	0	0	0	0.000249252	0.00106348	0.00872383	125.591	3893.29	0.0441352	0.434031	0.0747119	0.0441352	1	0.090682
SETD6	22	0	0	0	0.000249252	0.000895042	0.00623131	141.6	6168.3	0.0713989	0.112488	0.113976	0.0646532	0.5	0.0906996
HTN3	4	0	0	0	0.000249252	0.00261715	0.00897308	36.5577	2121.65	0.427386	0.572818	0.565314	0.427386	1	0.0908275
PTPN18	21	0	0	0	0.000249252	0.000391682	0.000997009	54.5903	3121.45	0.328521	0.0615125	0.11436	0.0615125	0	0.0908368
EXOC3L1	40	0	0	0	0.000249252	0.00177592	0.0147059	-276.223	14689.4	0.022663	0.453757	0.0448501	0.022663	1	0.0909015
ALG12	18	0	0	0	0.000249252	0.000955467	0.00498504	-148.448	4059.89	0.0198167	0.274106	0.0375938	0.0198167	1	0.0909862
APOL5	10	0	0	0	0.000249252	0.00373878	0.0221834	-134.229	5519.21	0.0707942	0.155044	0.116418	0.0707942	1	0.0911055
ZNF283	28	0	0	0	0.000249252	0.00081007	0.0104686	138.961	5175.51	0.0534095	0.0623108	0.0748123	0.0413625	0.25	0.0912304
PTCH2	32	0	0	0	0.000249252	0.00176813	0.0184447	-130.937	9032.36	0.168289	0.0742666	0.132024	0.0742616	0.01	0.0915757
BICDL2	28	0	0	0	0.000249252	0.00163794	0.0274177	151.413	6502.24	0.060419	0.0492925	0.0666399	0.0365531	0.16	0.0916082
OR10H2	16	0	0	0	0.000249252	0.00372321	0.0498504	31.3168	4589.09	0.643873	0.05353	0.0938804	0.05353	0	0.0916564
MYADML2	17	0	0	0	0.000249252	0.00343088	0.0381356	62.4484	5546.51	0.401741	0.125103	0.209774	0.125103	0	0.0916728
HSPA14	9	0	0	0	0.000249252	0.00149551	0.0102193	119.325	2783.29	0.0237103	0.0272268	0.0291841	0.0207639	0.5	0.0917046
DAPK2	19	0	0	0	0.000249252	0.00110196	0.00672981	76.5287	4574.61	0.257853	0.116983	0.201868	0.116983	0	0.0918472
OR2T4	10	0	0	0	0.000249252	0.000872383	0.00249252	60.2602	2733.07	0.249046	0.0845608	0.150769	0.0845608	0	0.0919662
KRTAP21-2	4	0	0	0	0.000249252	0.0120264	0.0458624	78.5578	1640.33	0.0524221	0.0359816	0.0500506	0.0356658	0.09	0.0920818
TMCO3	28	0	0	0	0.000249252	0.000409486	0.00199402	60.2144	3283.43	0.293332	0.0370007	0.0699797	0.0370007	0	0.0920982
TAF1	10	0	0	0	0.000498504	0.00169492	0.0119641	65.8709	5906.68	0.3914	0.379858	0.544917	0.379858	0	0.0921814
MEIS1	15	0	0	0	0.000249252	0.00277501	0.0343968	97.996	3603.81	0.102594	0.125139	0.160756	0.0942739	0.5	0.0922083
ABCA6	43	0	0	0	0.000249252	0.00213893	0.0496012	-11.7879	8216.24	0.89653	0.0366899	0.0689156	0.0366899	0	0.0922111
IGFBP5	12	0	0	0	0.000249252	0.00348953	0.0373878	-122.047	3016.9	0.0262823	0.0469601	0.0396609	0.0239193	0.5	0.0923123
CNTN4	24	0	0	0	0.000249252	0.00050889	0.00348953	-134.658	3318.75	0.019415	0.222319	0.0360597	0.019415	1	0.0923253
LRRC27	32	0	0	0	0.000249252	0.000381667	0.00199402	115.824	3655.65	0.0554094	0.0779468	0.0749618	0.0389492	0.25	0.0923912
PKP3	63	0	0	0	0.000249252	0.00144408	0.027667	251.058	14700.8	0.0383931	0.11469	0.0658093	0.0334409	0.25	0.0924971
CCNL2	19	0	0	0	0.000249252	0.00489322	0.0388833	86.4561	8427.64	0.346313	0.163482	0.259342	0.163482	0	0.092518
HAUS3	22	0	0	0	0.000249252	0.00259449	0.0466102	132.96	4543.63	0.0485512	0.0479055	0.0578672	0.0317707	0.25	0.0927372
LCORL	58	0	0	0	0.000249252	0.00276756	0.0348953	219.527	21468.4	0.134064	0.0781545	0.131576	0.0728186	0.09	0.0927638
PPIAL4G	9	0	0	0	0.000249252	0.00412651	0.0333998	111.33	2766.08	0.0342765	0.218208	0.052968	0.0342765	1	0.0928182
MUS81	26	0	0	0	0.000249252	0.00244459	0.0309073	193.205	8050.19	0.0312913	0.422204	0.0582642	0.0312913	1	0.0929459
PPP1R37	28	0	0	0	0.000249252	0.000818972	0.0132104	71.7653	4692.9	0.294824	0.0400821	0.0716413	0.0400821	0	0.0931001
FAM186A	50	0	0	0	0.000249252	0.00230309	0.0314058	-214.736	18264.8	0.112082	0.144977	0.172983	0.0973972	0.25	0.093183
LINGO3	13	0	0	0	0.000249252	0.000862796	0.00722832	31.0914	2474.97	0.531994	0.0515656	0.0852166	0.0515656	0	0.093394
FCN3	14	0	0	0	0.000249252	0.00169135	0.0159521	76.0657	3997.25	0.228931	0.0446714	0.0743846	0.0446714	0	0.0934009
KLHL5	19	0	0	0	0.000249252	0.00114131	0.0137089	68.5133	4359.91	0.299449	0.366296	0.46243	0.299449	1	0.0935052
GPR107	25	0	0	0	0.000249252	0.0010668	0.0164506	-167.073	5381.19	0.0227539	0.278475	0.0413856	0.0227539	1	0.0935287
FAHD2B	10	0	0	0	0.000249252	0.00134596	0.00648056	103.77	3092.66	0.0620445	0.0989757	0.0983818	0.0577152	0.5	0.0936162
FBXO11	15	0	0	0	0.000249252	0.000697906	0.00598205	106.785	2980.86	0.0504804	0.0705077	0.0765984	0.0468287	0.5	0.0937736
TMEM79	26	0	0	0	0.000249252	0.000968249	0.0104686	140.967	5594.13	0.0594649	0.09708	0.0953559	0.0523931	0.5	0.0937974
SORL1	66	0	0	0	0.000249252	0.00234146	0.0478564	51.291	17523.3	0.698411	0.0476511	0.092014	0.0476511	0	0.0938333
TNIP3	14	0	0	0	0.000249252	0.00614229	0.0319043	-206.232	11484.4	0.0543016	0.0896723	0.0838838	0.054226	0.5	0.0940102
ACADVL	34	0	0	0	0.000249252	0.000608469	0.00623131	62.6826	5042.17	0.377371	0.116428	0.208766	0.116428	0	0.0941193
NEK1	24	0	0	0	0.000249252	0.000758142	0.00648056	-10.0618	4651.45	0.882713	0.0432746	0.0785901	0.0432746	0	0.0941747
APOA5	9	0	0	0	0.000249252	0.0036557	0.0304088	92.715	2861.45	0.083054	0.224646	0.125445	0.083054	1	0.094236
LTBP1	72	0	0	0	0.000249252	0.0021498	0.0386341	-85.5611	26941.9	0.602179	0.0718577	0.129521	0.0718577	0	0.0942991
CCDC141	50	0	0	0	0.000249252	0.00228814	0.0361416	169.721	12409	0.127612	0.0758519	0.127429	0.0689072	0.09	0.094358
CMA1	18	0	0	0	0.000249252	0.00174477	0.0181954	-98.7799	5072.84	0.165474	0.0725427	0.124351	0.0725427	0	0.0948142
PHLPP2	36	0	0	0	0.000249252	0.00120472	0.0191924	175.295	7410.12	0.0417129	0.345927	0.0772919	0.0417129	1	0.0948161
CPEB3	13	0	0	0	0.000249252	0.00076693	0.00398804	54.8085	2812.49	0.301379	0.0942199	0.161955	0.0942199	0	0.0948822
AC009065.1	14	0	0	0	0.000249252	0.00304444	0.0378863	95.9215	2602.9	0.0600906	0.300364	0.0962811	0.0600906	1	0.0948859
GJA1	6	0	0	0	0.000249252	0.0028664	0.0152044	78.5746	2622.8	0.124965	0.274007	0.165205	0.124965	1	0.0949888
CACNB4	15	0	0	0	0.000249252	0.000764374	0.00473579	61.6702	2652.82	0.23117	0.299242	0.373502	0.23117	1	0.0950149
NHP2	12	0	0	0	0.000249252	0.0012878	0.00872383	88.0194	3281.5	0.124407	0.0342705	0.0584521	0.0342705	0	0.0951243
CTBP2	59	0	0	0	0.000249252	0.00176589	0.0498504	218.263	15877.6	0.0832461	0.125513	0.132799	0.0733804	0.25	0.0952903
CWH43	25	0	0	0	0.000249252	0.00192423	0.0221834	130.204	8263.08	0.152039	0.166777	0.231881	0.134217	0.5	0.0955011
TM9SF4	8	0	0	0	0.000249252	0.00127742	0.00822532	-63.4362	2057.57	0.161965	0.045019	0.0662723	0.045019	0	0.0955853
SCUBE3	25	0	0	0	0.000249252	0.000877368	0.0112164	104.747	4767.11	0.12924	0.026409	0.0465529	0.026409	0	0.0958372
EPB41L1	39	0	0	0	0.000249252	0.0014316	0.0251745	133.849	9620.33	0.172365	0.0765775	0.137171	0.0765067	0.01	0.095856
USP19	48	0	0	0	0.000249252	0.000493312	0.00423729	-149.318	6578.61	0.0656276	0.595494	0.124119	0.0656276	1	0.0959142
KIAA0100	50	0	0	0	0.000249252	0.00105683	0.0114656	209.824	11772.6	0.0531334	0.326027	0.100548	0.0531334	1	0.0961865
ACO1	28	0	0	0	0.000249252	0.00042729	0.00124626	78.4128	3620.6	0.192521	0.0541741	0.102882	0.0541345	0.01	0.0962111
SCN7A	57	0	0	0	0.000249252	0.00124189	0.0174477	202.688	12887.3	0.0741897	0.141599	0.124718	0.0661542	0.5	0.0963958
RNASEH2B	11	0	0	0	0.000249252	0.00337623	0.0321535	72.4055	3052.67	0.190032	0.436185	0.296188	0.190032	1	0.0964099
GLMN	17	0	0	0	0.000249252	0.00101167	0.00872383	-130.514	3422.13	0.0256776	0.0597141	0.0416003	0.023958	0.5	0.0965283
TBCC	19	0	0	0	0.000249252	0.00115443	0.0132104	-129.572	4275.62	0.0475268	0.102511	0.082191	0.0475268	1	0.0967266
DGAT2	17	0	0	0	0.000249252	0.000674447	0.00274177	119.022	3105.58	0.0326971	0.429736	0.0610571	0.0326971	1	0.0967485
TCEAL4	10	0	0	0	0.000498504	0.00194417	0.0114656	29.1288	7601.38	0.738304	0.0990901	0.166208	0.0990901	0	0.0967495
ACOT8	18	0	0	0	0.000249252	0.00152321	0.00872383	-119.853	5963.57	0.120658	0.151864	0.186784	0.108078	0.5	0.0967504
PNPLA1	16	0	0	0	0.000249252	0.0015734	0.0164506	-151.71	4460.54	0.0231146	0.0631255	0.0386692	0.0231146	1	0.0968548
PGAM5	11	0	0	0	0.000249252	0.0077948	0.0418744	28.3947	3896.44	0.64919	0.0544344	0.0936078	0.0544344	0	0.096881
HLA-F	13	0	0	0	0.000249252	0.0035087	0.0184447	98.3003	6795.97	0.233097	0.0734985	0.121578	0.0734985	0	0.0969766
FBXL4	17	0	0	0	0.000249252	0.00249252	0.0341476	-95.2625	3721.95	0.11841	0.0405263	0.0689779	0.0405263	0	0.0969832
RSPO4	17	0	0	0	0.000249252	0.00197936	0.0191924	124.477	6063.78	0.109929	0.215229	0.188266	0.109929	1	0.097048
TMEM63C	12	0	0	0	0.000249252	0.000976238	0.00299103	67.9615	2634.87	0.185508	0.0351104	0.0630152	0.0351104	0	0.0970863
EAF1	9	0	0	0	0.000249252	0.00199402	0.00598205	125.449	4724.15	0.0679751	0.0593986	0.0808191	0.0454298	0.25	0.097088
CHST1	4	0	0	0	0.000249252	0.00691675	0.0269192	87.03	1883.74	0.0449413	0.0279968	0.0309606	0.0279968	0	0.0971998
LCA5L	30	0	0	0	0.000249252	0.000706215	0.00648056	100.819	5421.95	0.170939	0.420071	0.28949	0.170939	1	0.097205
IQSEC3	40	0	0	0	0.000249252	0.000978315	0.0124626	-216.001	8697.12	0.0205494	0.532552	0.0400872	0.0205494	1	0.0972975
AEBP1	36	0	0	0	0.000249252	0.00246483	0.0391326	160.203	9155.05	0.0940656	0.0721618	0.107051	0.0575518	0.16	0.0975536
MEF2B	10	0	0	0	0.000249252	0.00204387	0.0179462	111.313	3028.55	0.0431057	0.112672	0.0618437	0.0431057	1	0.0975609
ABL2	20	0	0	0	0.000249252	0.00127119	0.0149551	-50.871	4703.91	0.458256	0.22495	0.353642	0.22495	0	0.0976075
DIEXF	23	0	0	0	0.000249252	0.0015497	0.0254237	-71.6342	4463.34	0.283614	0.454068	0.448651	0.283614	1	0.0977111
SPECC1L	33	0	0	0	0.000249252	0.00134445	0.0107178	-96.2675	9269.61	0.317367	0.100215	0.175905	0.100215	0	0.0978456
LTBR	8	0	0	0	0.000249252	0.00115279	0.0057328	-12.4234	2781.83	0.813785	0.0884418	0.139443	0.0884418	0	0.0978688
POLQ	93	0	0	0	0.000249252	0.00166972	0.0301595	289.847	24692.2	0.0651043	0.301934	0.123061	0.0651043	1	0.097908
PRAF2	3	0	0	0	0.000498504	0.00332336	0.00847458	-42.3108	4183.95	0.513034	0.162029	0.213476	0.162029	0	0.0979519
ZNF623	9	0	0	0	0.000249252	0.00196632	0.00972084	-47.9555	3467.69	0.415437	0.0420297	0.0696095	0.0420297	0	0.0980594
KIAA0753	44	0	0	0	0.000249252	0.00203367	0.0284148	265.674	15978	0.0355724	0.0852098	0.0585316	0.0308504	0.25	0.0981678
ZMYM5	23	0	0	0	0.000249252	0.000400971	0.00174477	-49.4292	2526.91	0.325456	0.144784	0.254243	0.144784	0	0.0982099
PLEKHG1	44	0	0	0	0.000249252	0.00383509	0.0433699	-157.643	23400	0.302754	0.158864	0.261348	0.158864	0	0.0982137
SLC13A2	20	0	0	0	0.000249252	0.000423729	0.00249252	62.1827	2414.49	0.205697	0.224132	0.327571	0.19066	0.5	0.0983694
PLCE1	53	0	0	0	0.000249252	0.0013027	0.0406281	139.015	8959	0.141914	0.145517	0.205915	0.114164	0.25	0.0984092
EMC7	5	0	0	0	0.000249252	0.00244267	0.00797607	69.3879	2400.1	0.156675	0.330213	0.236207	0.156675	1	0.0984915
P3H1	36	0	0	0	0.000249252	0.00395342	0.0433699	-150.892	18641.6	0.26909	0.0585847	0.0904198	0.0585847	0	0.0984978
PRAMEF15	25	0	0	0	0.000249252	0.000797607	0.00747757	104.028	5981.22	0.178591	0.0636322	0.1132	0.0636322	0	0.0985014
KSR2	12	0	0	0	0.000249252	0.00155783	0.0102193	98.6401	4018.64	0.119704	0.430621	0.201464	0.119704	1	0.0985221
LDB3	32	0	0	0	0.000249252	0.000739968	0.00648056	103.191	6321.63	0.194335	0.155002	0.261854	0.149485	0.09	0.0988254
HYKK	15	0	0	0	0.000249252	0.00134596	0.0114656	-141.807	3801.89	0.0214575	0.32803	0.037578	0.0214575	1	0.0988282
SFXN3	17	0	0	0	0.000249252	0.000689109	0.00373878	55.5315	2972.01	0.308381	0.0585652	0.103416	0.0585652	0	0.0988648
OBSCN	500	0	0	0	0.000249252	0.00160568	0.0446162	-763.37	261024	0.135136	0.0644039	0.111553	0.0611239	0.01	0.0990704
UGT3A1	18	0	0	0	0.000249252	0.000567741	0.00448654	73.2342	2419.98	0.136565	0.176567	0.225879	0.12917	0.5	0.099086
RTKN	21	0	0	0	0.000249252	0.00070028	0.00648056	-106.622	3644.89	0.0773869	0.0322836	0.0541964	0.030752	0.09	0.0992093
PPT1	15	0	0	0	0.000249252	0.00694583	0.0491027	172.75	6480.56	0.0318802	0.111626	0.0464828	0.0318802	1	0.0993376
FAM71B	22	0	0	0	0.000249252	0.00137089	0.0127119	-176.206	5981.21	0.0227042	0.357047	0.0410723	0.0227042	1	0.0993653
TCTN3	20	0	0	0	0.000249252	0.00179462	0.0189432	198.901	9585.51	0.0421989	0.211112	0.0703492	0.0421989	1	0.0995915
NCOA7	30	0	0	0	0.000249252	0.000498504	0.00373878	-31.9728	4064.81	0.616028	0.0494388	0.0903747	0.0494388	0	0.0996907
ZSCAN10	30	0	0	0	0.000249252	0.00152044	0.0279163	154.801	9404.18	0.110424	0.221184	0.17902	0.110424	1	0.0997197
KRTAP5-9	8	0	0	0	0.000249252	0.00551471	0.0261715	-55.4845	5517.42	0.455081	0.111041	0.183809	0.111041	0	0.099722
MAD2L2	7	0	0	0	0.000249252	0.00316906	0.0142074	-9.8666	3621.5	0.869767	0.079452	0.126542	0.079452	0	0.0999658
GABRD	9	0	0	0	0.000249252	0.00288025	0.0216849	-110.131	3008.49	0.0446579	0.0334545	0.046577	0.0304226	0.25	0.0999659
HERC2	101	0	0	0	0.000249252	0.000621897	0.0139581	-275.767	15200.1	0.0253021	0.848134	0.0502892	0.0253021	1	0.100048
LRRC10	12	0	0	0	0.000249252	0.00101778	0.00623131	39.5858	3433.59	0.499319	0.14773	0.249401	0.14773	0	0.100203
TNRC6A	51	0	0	0	0.000249252	0.00197936	0.0358923	178.141	19435.4	0.201314	0.125354	0.214846	0.125265	0.01	0.100407
OR3A1	20	0	0	0	0.000249252	0.00128365	0.0102193	150.463	6398.65	0.0599733	0.0497159	0.067919	0.0372329	0.25	0.100504
CBR4	11	0	0	0	0.000249252	0.00108765	0.00797607	-16.7179	2244.54	0.724184	0.074083	0.12353	0.074083	0	0.100605
SNRK	15	0	0	0	0.000249252	0.00132935	0.0144566	93.7523	3219.39	0.0984686	0.0322366	0.0517488	0.0322366	0	0.100688
PISD	28	0	0	0	0.000249252	0.00183378	0.0358923	129.47	6209.27	0.100375	0.0627474	0.101897	0.0560401	0.16	0.1008
RAB38	14	0	0	0	0.000249252	0.00224327	0.0144566	-142.53	5656.64	0.0580822	0.304225	0.101397	0.0580822	1	0.100922
CDNF	6	0	0	0	0.000249252	0.00726986	0.0421236	77.4972	2058.35	0.087608	0.20092	0.120285	0.087608	1	0.101013
MBIP	10	0	0	0	0.000249252	0.00545862	0.0488534	72.5307	2464.4	0.144001	0.259632	0.236537	0.144001	1	0.101187
MTFMT	15	0	0	0	0.000249252	0.00536723	0.0376371	32.3928	7902.46	0.715567	0.0582919	0.105337	0.0582919	0	0.101306
PCNT	148	0	0	0	0.000249252	0.00181887	0.0486042	415.736	39824	0.0372265	0.428949	0.0733395	0.0372265	1	0.101446
CP	33	0	0	0	0.000249252	0.00166168	0.0281655	106.617	9473.42	0.273343	0.276842	0.417224	0.260361	0.5	0.101455
EIF4E1B	16	0	0	0	0.000249252	0.000841226	0.00448654	-130.88	3335.25	0.0234359	0.47228	0.0416031	0.0234359	1	0.101537
XIRP2	132	0	0	0	0.000249252	0.00153139	0.0446162	-420.755	39005.2	0.0331358	0.456089	0.0600698	0.0331358	1	0.101676
EFS	19	0	0	0	0.000249252	0.00196778	0.0154536	-130.134	7358.82	0.129265	0.0634633	0.111372	0.061588	0.09	0.101705
DUXA	8	0	0	0	0.000249252	0.00102817	0.00548355	-107.867	2364.17	0.0265243	0.0573583	0.0419685	0.0265243	1	0.101807
MSL2	11	0	0	0	0.000249252	0.00129158	0.00822532	19.3359	2959.36	0.72226	0.197309	0.308264	0.197309	0	0.101877
CYP21A2	12	0	0	0	0.000249252	0.000851612	0.00548355	61.284	2271.9	0.198535	0.0263476	0.0444747	0.0263476	0	0.101931
BPIFB3	24	0	0	0	0.000249252	0.00158898	0.0109671	108.023	7861.03	0.223087	0.0707063	0.12902	0.0707063	0	0.102008
ASPSCR1	43	0	0	0	0.000249252	0.000614436	0.00473579	85.7662	6928.6	0.302836	0.064831	0.122357	0.064831	0	0.102023
MS4A13	12	0	0	0	0.000249252	0.00203556	0.0199402	108.26	3332.44	0.0607425	0.0343099	0.0513405	0.0340322	0.09	0.102053
GMPS	8	0	0	0	0.000249252	0.00180708	0.0124626	-23.4309	2270.15	0.622882	0.11146	0.169964	0.11146	0	0.102079
KPNA2	9	0	0	0	0.000249252	0.00492966	0.0321535	-120.608	4414	0.0694716	0.0653464	0.0894433	0.0517337	0.25	0.102116
CARS2	27	0	0	0	0.000249252	0.0012001	0.0181954	96.145	6911.75	0.247491	0.0779944	0.136688	0.0779944	0	0.102124
NLRC5	62	0	0	0	0.000249252	0.00361416	0.0498504	-252.384	19573.3	0.071236	0.107328	0.104259	0.05505	0.25	0.102189
GTF2IRD2	9	0	0	0	0.000249252	0.00528969	0.0162014	184.044	7399.12	0.032388	0.169297	0.0577301	0.032388	1	0.10223
PRRC2B	69	0	0	0	0.000249252	0.00149551	0.0456132	143.156	13930.9	0.225175	0.0643666	0.122514	0.0643666	0	0.102526
FAM189A1	14	0	0	0	0.000249252	0.00121065	0.00947159	46.2006	4087.95	0.469929	0.249812	0.392903	0.249812	0	0.102543
TUSC3	12	0	0	0	0.000249252	0.00124626	0.0114656	80.5515	3075.36	0.146353	0.340384	0.23425	0.146353	1	0.102588
KRT37	29	0	0	0	0.000249252	0.000601643	0.0052343	88.4901	4205	0.172373	0.0438388	0.0808207	0.0438388	0	0.102596
CARMIL1	40	0	0	0	0.000249252	0.000604437	0.00373878	52.664	7232.01	0.535735	0.101227	0.181211	0.101227	0	0.102618
TMED9	3	0	0	0	0.000747757	0.0150382	0.0433699	55.7247	1829.31	0.192617	0.0563441	0.0758184	0.0563441	0	0.102827
PAXBP1	16	0	0	0	0.000249252	0.000623131	0.00373878	31.1436	2449.39	0.529169	0.0728787	0.128008	0.0728787	0	0.102908
AC025335.1	12	0	0	0	0.000249252	0.00442423	0.0221834	171.705	10611.9	0.0955513	0.034632	0.0469611	0.034632	0	0.102918
RALGAPA1	46	0	0	0	0.000249252	0.000807361	0.0114656	179.764	8245.37	0.0477378	0.117288	0.0824629	0.0441793	0.5	0.102961
TRPV4	27	0	0	0	0.000249252	0.00241867	0.0301595	-180.599	8600.08	0.0514826	0.112438	0.0862989	0.0460318	0.5	0.103176
INSR	22	0	0	0	0.000249252	0.000770416	0.00548355	149.383	4540.65	0.0266308	0.226226	0.0481104	0.0266308	1	0.103343
HCG27	10	0	0	0	0.000249252	0.00102193	0.00747757	-112.964	2409.28	0.0213672	0.0682056	0.0329851	0.0213672	1	0.103345
TFF3	11	0	0	0	0.000249252	0.00108765	0.00747757	-86.1503	3097.9	0.121663	0.032955	0.0510722	0.032955	0	0.103346
FAM26E	9	0	0	0	0.000249252	0.00127396	0.00922233	-97.6902	2276.44	0.0406096	0.0341075	0.0450938	0.0309402	0.25	0.10368
KREMEN2	20	0	0	0	0.000249252	0.00367647	0.022682	249.693	19587.5	0.0744094	0.109757	0.0894948	0.0744094	1	0.103698
FBXL12	21	0	0	0	0.000249252	0.00055785	0.00249252	62.2044	3123.84	0.265729	0.132985	0.235324	0.132985	0	0.103713
ATXN2	38	0	0	0	0.000249252	0.000531301	0.00348953	108.122	5327.16	0.138505	0.0661313	0.116849	0.0617965	0.09	0.10381
HCN2	19	0	0	0	0.000249252	0.00111508	0.00498504	118.882	7822.07	0.178892	0.420051	0.276588	0.178892	1	0.103936
KRT74	27	0	0	0	0.000249252	0.00340645	0.0216849	223.135	17982.2	0.0961189	0.0843907	0.120295	0.0685363	0.16	0.103957
IGFBP2	8	0	0	0	0.000249252	0.00498504	0.0338983	87.5188	3057.93	0.113499	0.0348795	0.0578353	0.0348795	0	0.104011
CD96	24	0	0	0	0.000249252	0.000519276	0.00498504	71.8315	2702.34	0.167033	0.0325136	0.056243	0.0325136	0	0.104278
DDX55	25	0	0	0	0.000249252	0.00119641	0.0176969	44.7221	5654.83	0.552031	0.040287	0.073492	0.040287	0	0.104303
ZFP1	12	0	0	0	0.000249252	0.00159937	0.0129611	81.998	3878.63	0.187962	0.0691661	0.117391	0.0691661	0	0.104333
TRIM55	19	0	0	0	0.000249252	0.000616571	0.00398804	-27.0071	2883.93	0.615031	0.131047	0.228543	0.131047	0	0.104487
OR1Q1	12	0	0	0	0.000249252	0.000726986	0.00249252	43.1321	2556.96	0.393671	0.0630441	0.1102	0.0630441	0	0.104718
PDE2A	22	0	0	0	0.000249252	0.000396538	0.00174477	60.4707	2453.7	0.222173	0.077011	0.141006	0.077011	0	0.104738
KIF20B	54	0	0	0	0.000249252	0.00102932	0.00947159	-48.4494	17870.4	0.717032	0.0509059	0.0899147	0.0509059	0	0.10485
RFX4	15	0	0	0	0.000249252	0.00171153	0.00997009	138.789	5568.79	0.0629094	0.0290927	0.0490566	0.0271252	0.16	0.104883
HAL	43	0	0	0	0.000249252	0.000533284	0.00448654	-113.443	5552.25	0.127895	0.0461004	0.0839352	0.0436559	0.04	0.104927
PDIA2	62	0	0	0	0.000249252	0.00210256	0.0152044	400.553	36940.4	0.0371551	0.0374032	0.0444709	0.0248429	0.16	0.10495
SULT1C2	15	0	0	0	0.000249252	0.00171153	0.0122134	-168.82	5533.26	0.0232373	0.59411	0.0413173	0.0232373	1	0.105068
PSG7	50	0	0	0	0.000249252	0.00138584	0.0176969	-65.4148	16715.2	0.612881	0.0545666	0.0997564	0.0545666	0	0.105086
DGKQ	38	0	0	0	0.000249252	0.000380438	0.00249252	59.2069	4071.49	0.353465	0.0485637	0.093326	0.0485637	0	0.105234
RPUSD1	31	0	0	0	0.000249252	0.000900524	0.0052343	253.106	13434.8	0.0289866	0.0438158	0.0408139	0.0279141	0.5	0.105264
PTGDR	13	0	0	0	0.000249252	0.00122709	0.00648056	105.971	3746.75	0.0834059	0.301902	0.140682	0.0834059	1	0.105279
GINM1	9	0	0	0	0.000249252	0.00473579	0.0403789	99.8175	2123.87	0.0303171	0.0319356	0.037133	0.0261362	0.5	0.105432
UTS2R	18	0	0	0	0.000249252	0.00119087	0.0149551	76.3603	4420.13	0.250741	0.0379805	0.0620827	0.0379805	0	0.105435
OLFM4	18	0	0	0	0.000249252	0.00343414	0.031655	154.139	6933.15	0.0641443	0.0601669	0.080446	0.0450232	0.25	0.105476
BRSK1	14	0	0	0	0.000249252	0.000854579	0.00722832	34.2637	2553.26	0.497716	0.281881	0.431802	0.281881	0	0.105554
RUBCNL	33	0	0	0	0.000249252	0.000551376	0.00373878	-138.143	4782.3	0.0457596	0.228238	0.0870667	0.0457596	1	0.10571
DPH7	21	0	0	0	0.000249252	0.00098514	0.0109671	-71.4986	4769.14	0.300516	0.0303274	0.0548005	0.0303274	0	0.105729
ARNTL	7	0	0	0	0.000249252	0.00566159	0.0353938	30.145	2425.38	0.540469	0.0783595	0.118428	0.0783595	0	0.105794
OR10J1	15	0	0	0	0.000249252	0.00184447	0.0176969	133.291	5403.92	0.0698012	0.415578	0.118096	0.0698012	1	0.105847
PUM2	16	0	0	0	0.000249252	0.000545239	0.00373878	51.6453	2506.66	0.30229	0.288075	0.460584	0.288075	0	0.10585
CALHM1	21	0	0	0	0.000249252	0.00277738	0.0244267	204.396	11048.1	0.0518232	0.021468	0.0275177	0.021468	0	0.106318
CHST2	17	0	0	0	0.000249252	0.00247786	0.0147059	57.2695	7103.13	0.496812	0.0460592	0.0820819	0.0460592	0	0.106383
USP3	12	0	0	0	0.000249252	0.00249252	0.025673	-7.38438	3439	0.899794	0.179184	0.282879	0.179184	0	0.106547
RP11-108O10.8	27	0	0	0	0.000249252	0.0013755	0.0157029	155.27	7156.54	0.0664439	0.0777923	0.0932186	0.0514431	0.25	0.106599
FGD1	10	0	0	0	0.000498504	0.00104686	0.00498504	67.0098	4591.72	0.322714	0.11672	0.199598	0.11672	0	0.106637
C19orf67	10	0	0	0	0.000249252	0.000897308	0.00548355	25.7249	2285.84	0.590536	0.116993	0.188335	0.116993	0	0.106655
ROR2	31	0	0	0	0.000249252	0.000755797	0.00648056	19.98	5038.41	0.778341	0.0469662	0.0874493	0.0469662	0	0.106744
SLCO6A1	23	0	0	0	0.000249252	0.002926	0.0421236	153.465	5970.73	0.0470257	0.160423	0.0833621	0.0470257	1	0.106745
PITPNM1	31	0	0	0	0.000249252	0.00122214	0.0109671	-233.472	10825.4	0.0248359	0.527854	0.0471371	0.0248359	1	0.106885
KCNV2	33	0	0	0	0.000249252	0.000377655	0.00149551	-138.718	3685.07	0.0223051	0.870522	0.0435106	0.0223051	1	0.106903
FHOD3	65	0	0	0	0.000249252	0.00213207	0.0393819	63.6802	17618.6	0.631402	0.0444067	0.0860272	0.0444067	0	0.106964
DCPS	18	0	0	0	0.000249252	0.00088623	0.0057328	35.8671	4074.71	0.574194	0.0368299	0.0676625	0.0368299	0	0.107104
MC5R	11	0	0	0	0.000249252	0.000929031	0.00672981	89.3508	2577.24	0.0784021	0.0750131	0.107129	0.0638684	0.25	0.107376
SPG11	67	0	0	0	0.000249252	0.00160712	0.0191924	123.969	21787.7	0.400986	0.0478452	0.0863075	0.0478452	0	0.10743
OAF	12	0	0	0	0.000249252	0.000706215	0.0052343	-38.3162	2320.87	0.426411	0.0709115	0.116485	0.0709115	0	0.107501
LIPJ	10	0	0	0	0.000249252	0.00610668	0.0473579	140.215	4255.58	0.0316038	0.203427	0.0576389	0.0316038	1	0.107847
YEATS2	49	0	0	0	0.000249252	0.000747757	0.00922233	-227.652	10002.7	0.0228329	0.830787	0.0449248	0.0228329	1	0.107875
SH3BP1	23	0	0	0	0.000249252	0.00066106	0.0057328	99.9419	4398.32	0.131819	0.0757366	0.129891	0.0733888	0.09	0.1081
BMP1	42	0	0	0	0.000249252	0.000522243	0.00922233	165.267	5639.59	0.0277565	0.125452	0.0515581	0.0277565	1	0.108107
FOXI1	11	0	0	0	0.000249252	0.00120094	0.00872383	98.6066	2904.78	0.0673143	0.0788304	0.0990948	0.0608289	0.5	0.10813
LEMD1	11	0	0	0	0.000249252	0.00369347	0.0261715	122.096	5534.45	0.100754	0.0704906	0.110838	0.0666996	0.16	0.108157
LRRN2	20	0	0	0	0.000249252	0.000847458	0.00747757	-7.55216	3989.49	0.904826	0.0517501	0.0931055	0.0517501	0	0.108208
IST1	15	0	0	0	0.000249252	0.0019774	0.023679	108.171	3624.91	0.0723925	0.118449	0.118848	0.0723925	1	0.108208
CDC6	7	0	0	0	0.000249252	0.00338271	0.0189432	-116.86	3015.39	0.0333273	0.19676	0.052068	0.0333273	1	0.108213
RPL22L1	6	0	0	0	0.000249252	0.00211864	0.00772682	-116.859	2649.83	0.0231984	0.118871	0.0384926	0.0231984	1	0.108257
CASR	23	0	0	0	0.000249252	0.00200486	0.0371386	33.6	3979.14	0.594274	0.107866	0.186338	0.107866	0	0.108311
CEP350	79	0	0	0	0.000249252	0.00167535	0.0476072	137.218	16871.8	0.290784	0.0754608	0.141103	0.0754608	0	0.108381
ANXA11	30	0	0	0	0.000249252	0.00125457	0.00997009	71.973	7905.65	0.418245	0.045073	0.0835767	0.045073	0	0.108531
HACL1	26	0	0	0	0.000249252	0.000527264	0.00548355	89.9441	3672.65	0.137765	0.357366	0.240748	0.137765	1	0.108574
CTSA	14	0	0	0	0.000249252	0.000623131	0.00423729	35.4356	2327.41	0.462631	0.148212	0.244587	0.148212	0	0.108596
CCT5	12	0	0	0	0.000249252	0.00238867	0.0186939	86.1503	4288.62	0.188335	0.498991	0.282426	0.188335	1	0.108706
PARS2	11	0	0	0	0.000249252	0.00179008	0.0149551	23.8359	4060.01	0.708343	0.16098	0.258582	0.16098	0	0.108724
CYP2W1	28	0	0	0	0.000249252	0.00104152	0.00722832	-158.824	6985.74	0.0574	0.245152	0.105819	0.0574	1	0.108726
KCNK10	19	0	0	0	0.000249252	0.00053786	0.00473579	-66.7701	2473.83	0.179452	0.040702	0.0698141	0.040702	0	0.108729
TMEM161B	14	0	0	0	0.000249252	0.000997009	0.00747757	93.415	3079.1	0.0922848	0.0712525	0.10965	0.0649916	0.25	0.108738
IRF2BPL	13	0	0	0	0.000249252	0.00101618	0.00498504	24.5559	3041.62	0.656139	0.0430666	0.0754045	0.0430666	0	0.108772
FOXA1	12	0	0	0	0.000249252	0.0022225	0.0209372	106.668	3867.93	0.0863217	0.445258	0.13848	0.0863217	1	0.108807
KRTAP12-2	7	0	0	0	0.000249252	0.00213645	0.00822532	118.288	3039.11	0.0318972	0.0763437	0.0511752	0.0318972	1	0.108887
MLH1	27	0	0	0	0.000249252	0.000923156	0.00598205	19.5466	9777.72	0.843299	0.156802	0.250687	0.156802	0	0.108898
TDRD12	62	0	0	0	0.000249252	0.00253272	0.0446162	-180.2	15026.2	0.14155	0.129511	0.190584	0.104157	0.25	0.108928
KCNJ5	8	0	0	0	0.000249252	0.00255484	0.0181954	23.9648	2521.36	0.633175	0.406313	0.545671	0.406313	0	0.109056
FAM69C	16	0	0	0	0.000249252	0.000825648	0.00448654	13.5438	3004.78	0.804848	0.0493723	0.088302	0.0493723	0	0.109328
SLC17A1	13	0	0	0	0.000249252	0.000632717	0.00224327	59.8857	2043.4	0.185241	0.15946	0.255725	0.151724	0.25	0.109358
ATP8A1	20	0	0	0	0.000249252	0.00166999	0.0204387	154.882	5584.64	0.0382145	0.113536	0.0682872	0.0382145	1	0.109463
UTS2	9	0	0	0	0.000249252	0.0041819	0.0351446	78.1539	2522.42	0.11968	0.44607	0.183683	0.11968	1	0.109467
GPR63	11	0	0	0	0.000249252	0.00421463	0.0413759	36.922	2856.2	0.489653	0.190003	0.293329	0.190003	0	0.109622
RITA1	9	0	0	0	0.000249252	0.00119087	0.00548355	93.3509	2579.28	0.0660477	0.0492714	0.0735488	0.0447463	0.25	0.109683
NBPF10	16	0	0	0	0.000249252	0.0046579	0.0378863	13.3903	6740.57	0.870443	0.054113	0.0964063	0.054113	0	0.10972
FAM71A	30	0	0	0	0.000249252	0.00301595	0.0199402	-35.88	16976.3	0.783025	0.0596044	0.0995871	0.0596044	0	0.109803
N4BP2	46	0	0	0	0.000249252	0.00282305	0.0481057	120.513	9527.9	0.216971	0.113031	0.201319	0.113031	0	0.109852
TFF2	7	0	0	0	0.000249252	0.00167355	0.00997009	-113.564	2496.71	0.0230393	0.0598969	0.0294526	0.0230393	1	0.109864
ZNF526	23	0	0	0	0.000249252	0.000823616	0.0102193	-16.0858	4662.72	0.813765	0.0531238	0.0959075	0.0531238	0	0.109871
ZBTB40	40	0	0	0	0.000249252	0.00159521	0.0284148	-227.488	11975.5	0.0376362	0.0782613	0.0602191	0.0376362	1	0.109872
CTTN	28	0	0	0	0.000249252	0.000498504	0.00448654	98.592	4087.04	0.123028	0.135748	0.186338	0.106639	0.25	0.110021
KIAA0368	48	0	0	0	0.000249252	0.00204075	0.0476072	-240.511	12863.3	0.0339553	0.156831	0.0624907	0.0339553	1	0.110038
SHROOM3	57	0	0	0	0.000249252	0.00113694	0.0184447	65.0763	18247.3	0.629982	0.132546	0.230959	0.132546	0	0.110145
ZNF175	23	0	0	0	0.000249252	0.000812779	0.0109671	106.397	4363.35	0.107242	0.216836	0.184059	0.107242	1	0.110155
CNOT4	8	0	0	0	0.000249252	0.00386341	0.0261715	113.04	4053.25	0.0758075	0.0589996	0.0786598	0.0588974	0.04	0.11028
SEC23IP	30	0	0	0	0.000249252	0.00122964	0.0174477	48.6312	6494.05	0.546195	0.0486238	0.087421	0.0486238	0	0.110287
DYX1C1	19	0	0	0	0.000249252	0.000524742	0.00299103	-112.557	2462.98	0.0233294	0.381658	0.0435989	0.0233294	1	0.110479
ZNF611	38	0	0	0	0.000249252	0.000459149	0.00373878	49.3268	5529.6	0.507113	0.059278	0.110796	0.059278	0	0.110543
OR2B2	13	0	0	0	0.000249252	0.00199402	0.0221834	-76.7012	3263.39	0.17938	0.0609975	0.0958177	0.0609975	0	0.110559
AMDHD2	28	0	0	0	0.000249252	0.00104152	0.0139581	119.381	6220.48	0.130116	0.0324255	0.0579109	0.0324255	0	0.110653
LRRFIP1	40	0	0	0	0.000249252	0.00393195	0.0488534	-104.074	17746.5	0.434659	0.106213	0.182199	0.106213	0	0.110733
TCP10	11	0	0	0	0.000249252	0.00135956	0.0104686	114.532	3062.45	0.0384867	0.0539425	0.0563071	0.0355947	0.5	0.110766
KRTAP9-4	10	0	0	0	0.000249252	0.000947159	0.0052343	61.8158	1815.9	0.146886	0.400008	0.231563	0.146886	1	0.111027
LACTB	18	0	0	0	0.000249252	0.00552509	0.0481057	118.334	4577.13	0.0802761	0.315593	0.140777	0.0802761	1	0.111121
NCEH1	10	0	0	0	0.000249252	0.00194417	0.0142074	-114.483	3555.11	0.0548505	0.0377742	0.0563337	0.0350126	0.16	0.11131
HOXA4	23	0	0	0	0.000249252	0.000422645	0.00124626	38.0615	2051.76	0.400754	0.0379753	0.0718038	0.0379753	0	0.111378
SALL1	34	0	0	0	0.000249252	0.0011143	0.0179462	-121.607	6913.49	0.143593	0.0386466	0.0714536	0.0385514	0.01	0.111569
C10orf67	21	0	0	0	0.000249252	0.00125813	0.00598205	-139.974	6398.77	0.0801455	0.266096	0.145402	0.0801455	1	0.111602
ZFP57	19	0	0	0	0.000249252	0.00522118	0.0416251	126.859	11783.9	0.242554	0.0782688	0.140907	0.0782688	0	0.111654
GMNC	13	0	0	0	0.000249252	0.00255004	0.0147059	-17.8509	10183.4	0.859592	0.396088	0.499599	0.396088	0	0.111687
TLN1	45	0	0	0	0.000249252	0.000276947	0.000498504	93.6712	3403.8	0.108373	0.126099	0.144272	0.0758763	0.16	0.111704
LGR4	19	0	0	0	0.000249252	0.00428976	0.0371386	10.6335	8307.36	0.907125	0.0492314	0.0895362	0.0492314	0	0.111714
SLCO2B1	29	0	0	0	0.000249252	0.00258707	0.0251745	50.8227	9765.68	0.60705	0.0707115	0.128398	0.0707115	0	0.111742
TMEM125	16	0	0	0	0.000249252	0.00213422	0.0206879	84.2255	5781.46	0.267989	0.0624268	0.108767	0.0624268	0	0.11181
SLC9A2	15	0	0	0	0.000249252	0.000880691	0.00598205	24.9698	3321.11	0.664809	0.138152	0.228725	0.138152	0	0.111851
FAM160B2	27	0	0	0	0.000249252	0.00124626	0.0124626	-124.972	5944.16	0.10503	0.0332434	0.0611569	0.0329387	0.04	0.111852
UFD1L	7	0	0	0	0.000249252	0.00373878	0.0244267	70.3369	2721.67	0.177583	0.0533551	0.0701142	0.0533551	0	0.111867
MYPN	42	0	0	0	0.000249252	0.00149551	0.0264207	54.3574	9547.31	0.577997	0.124343	0.212712	0.124343	0	0.111883
ZYX	26	0	0	0	0.000249252	0.00279929	0.0338983	173.32	7431.29	0.0443717	0.245131	0.080631	0.0443717	1	0.1119
ZC3H12B	6	0	0	0	0.000498504	0.00149551	0.00548355	130.798	4565.64	0.0528975	0.0295392	0.0436098	0.0292525	0.09	0.111936
KIAA2013	17	0	0	0	0.000249252	0.00152484	0.00897308	146.749	5530.53	0.0484626	0.130946	0.0855552	0.047443	0.5	0.112005
ZNF467	30	0	0	0	0.000249252	0.000830841	0.0057328	-144.767	6262.94	0.0673577	0.393086	0.124813	0.0673577	1	0.112121
SMIM18	5	0	0	0	0.000249252	0.00174477	0.00772682	-8.2725	1908.86	0.849824	0.249609	0.343073	0.249609	0	0.112264
SMAD7	7	0	0	0	0.000249252	0.00195841	0.0122134	-46.4209	2341.11	0.337354	0.0961829	0.135903	0.0961829	0	0.112283
LINC00083	20	0	0	0	0.000249252	0.00102193	0.0119641	125.687	3966.13	0.0459609	0.264433	0.0819786	0.0459609	1	0.112307
EEF2K	36	0	0	0	0.000249252	0.000484657	0.00473579	-35.88	4218.28	0.580647	0.0567302	0.105477	0.0567302	0	0.112495
USP8	22	0	0	0	0.000249252	0.00469047	0.0401296	-49.7572	6516.69	0.53765	0.0978302	0.170451	0.0978302	0	0.112572
AC245100.1	22	0	0	0	0.000249252	0.00341022	0.0483549	195.114	8234.17	0.0315393	0.0971145	0.0547277	0.0315393	1	0.112655
ADM5	5	0	0	0	0.000249252	0.00299103	0.0137089	51.7641	2200.15	0.269777	0.458666	0.367636	0.269777	1	0.112787
LRP1B	127	0	0	0	0.000249252	0.00192925	0.0473579	-427.042	40740.4	0.0343687	0.328725	0.0680732	0.0343687	1	0.112789
CCDC6	6	0	0	0	0.000249252	0.00199402	0.00947159	-86.4406	2096.22	0.0590273	0.0398554	0.0565387	0.0394968	0.09	0.112812
ATMIN	23	0	0	0	0.000249252	0.000715246	0.00498504	131.388	5048.48	0.0644348	0.391047	0.115363	0.0644348	1	0.11282
TMEM179	20	0	0	0	0.000249252	0.000423729	0.00124626	42.3801	3675.04	0.484498	0.178509	0.296209	0.178509	0	0.112911
SLC15A4	23	0	0	0	0.000249252	0.000400971	0.00199402	48.0407	2273.94	0.313723	0.133813	0.234614	0.133813	0	0.112929
IRGM	7	0	0	0	0.000249252	0.00744196	0.0493519	-78.9818	2054.34	0.0814083	0.0427786	0.0665418	0.0427579	0.01	0.113067
PSMB8	10	0	0	0	0.000249252	0.00259222	0.0209372	-147.289	4469.39	0.0275832	0.0426161	0.0361004	0.0275832	1	0.113159
AGAP14	21	0	0	0	0.000249252	0.00261121	0.032652	90.8294	6929.74	0.275225	0.0772595	0.13815	0.0772595	0	0.11335
C5	37	0	0	0	0.000249252	0.000511978	0.0052343	60.5338	5132.31	0.398127	0.177	0.305778	0.177	0	0.11339
HAP1	39	0	0	0	0.000249252	0.000901143	0.00997009	188.243	12473.9	0.0919	0.26091	0.148624	0.0919	1	0.113419
BCS1L	17	0	0	0	0.000249252	0.000571814	0.00398804	24.3643	2429.56	0.621095	0.0499098	0.0890197	0.0499098	0	0.113444
ARNT	16	0	0	0	0.000249252	0.00146436	0.0102193	41.9674	4777.8	0.54375	0.131318	0.205196	0.131318	0	0.113566
FASTK	8	0	0	0	0.000249252	0.00137089	0.00598205	42.3234	2670.58	0.412793	0.123681	0.196625	0.123681	0	0.113719
STAC2	17	0	0	0	0.000249252	0.00085039	0.00797607	5.18493	3259.46	0.927637	0.102058	0.174287	0.102058	0	0.113771
ITGB2	33	0	0	0	0.000249252	0.000921478	0.00747757	-183.261	7148.25	0.030193	0.348364	0.0577786	0.030193	1	0.113885
KCNJ10	16	0	0	0	0.000249252	0.00140204	0.0169492	68.9784	3926.36	0.270973	0.562504	0.418197	0.270973	1	0.113942
TIAF1	9	0	0	0	0.000249252	0.00182785	0.0124626	15.8214	2740.41	0.762478	0.254793	0.379399	0.254793	0	0.114065
PLEKHA6	49	0	0	0	0.000249252	0.00114961	0.0181954	-216.663	9892.42	0.0293778	0.209451	0.0565564	0.0293778	1	0.11418
SYNGR1	17	0	0	0	0.000249252	0.000527828	0.00348953	83.0969	2338.14	0.0857053	0.430173	0.153149	0.0857053	1	0.114207
PTTG1IP	12	0	0	0	0.000249252	0.00116318	0.00822532	11.7924	3375.48	0.839158	0.0730079	0.12239	0.0730079	0	0.11428
SLC45A3	21	0	0	0	0.000249252	0.000818972	0.00822532	146.492	4336.82	0.0261161	0.176666	0.0453841	0.0261161	1	0.114289
PAPPA	36	0	0	0	0.000249252	0.00114933	0.0176969	-13.316	7437.12	0.877288	0.0518546	0.095617	0.0518546	0	0.114338
DNAH6	136	0	0	0	0.000249252	0.00138188	0.0261715	294.635	36763.4	0.124378	0.0958844	0.144821	0.0768077	0.09	0.114575
GPC6	17	0	0	0	0.000249252	0.00109964	0.0129611	-137.132	3731.88	0.0247822	0.108879	0.0390758	0.0247822	1	0.114655
MAP7	29	0	0	0	0.000249252	0.00209716	0.0358923	273.423	15108.7	0.0261185	0.13735	0.0390819	0.0261185	1	0.114787
CAPN10	32	0	0	0	0.000249252	0.0020096	0.0338983	-99.1312	9911.44	0.319381	0.133828	0.227373	0.133828	0	0.115143
ZNF549	23	0	0	0	0.000249252	0.0022216	0.0271685	-0.869642	6622.28	0.991474	0.0517401	0.0924565	0.0517401	0	0.115333
KCNQ5	12	0	0	0	0.000249252	0.00450731	0.0229312	-74.7786	6620.54	0.358079	0.0669318	0.114975	0.0669318	0	0.115507
LRTM2	22	0	0	0	0.000249252	0.00211864	0.0363908	65.2031	4702.64	0.341696	0.0618073	0.111258	0.0618073	0	0.115766
C1orf141	22	0	0	0	0.000249252	0.00473579	0.0381356	244.42	12159.7	0.0266549	0.147782	0.0462871	0.0266549	1	0.116006
ANXA9	17	0	0	0	0.000249252	0.00304967	0.0348953	67.4824	5458.65	0.361047	0.0467364	0.0832688	0.0467364	0	0.116025
CTNNA3	21	0	0	0	0.000249252	0.00221953	0.02667	-91.3359	6168.69	0.244867	0.0642436	0.11236	0.0642436	0	0.116074
CHPF2	45	0	0	0	0.000249252	0.000642517	0.00623131	-181.725	6596.59	0.0252565	0.68336	0.0492667	0.0252565	1	0.116277
OPRM1	36	0	0	0	0.000249252	0.00209787	0.0393819	103.026	10967.3	0.325224	0.0503416	0.0953055	0.0503416	0	0.116286
FAM173B	10	0	0	0	0.000249252	0.00406281	0.0309073	-89.5194	4394.95	0.17691	0.483019	0.282614	0.17691	1	0.116314
C12orf42	17	0	0	0	0.000249252	0.00161281	0.0196909	105.23	4472.9	0.11562	0.219589	0.198894	0.11562	1	0.116406
ZNF540	20	0	0	0	0.000249252	0.000411266	0.00199402	89.395	2211.61	0.0573151	0.111656	0.0945178	0.0512405	0.5	0.116588
KDM4C	30	0	0	0	0.000249252	0.00313227	0.0403789	93.2589	8782.54	0.319672	0.143572	0.244494	0.143572	0	0.116588
XPO4	16	0	0	0	0.000249252	0.00310007	0.0301595	-39.4233	5054.31	0.579219	0.116254	0.184235	0.116254	0	0.116607
POGK	13	0	0	0	0.000249252	0.00103536	0.00548355	87.3884	3689.56	0.150239	0.0453755	0.0781896	0.0453755	0	0.116823
HAUS8	20	0	0	0	0.000249252	0.00149551	0.0221834	120.214	4091.4	0.0601899	0.0476336	0.0691177	0.0407479	0.25	0.116825
YTHDC1	12	0	0	0	0.000249252	0.00226404	0.0241775	112.906	2754.96	0.0314692	0.130702	0.0466727	0.0314692	1	0.116862
ANKFN1	45	0	0	0	0.000249252	0.00101363	0.0201894	104.121	8295.68	0.252966	0.16652	0.290074	0.16652	0	0.116904
ANKFY1	29	0	0	0	0.000249252	0.000429745	0.00423729	-126.381	3550.62	0.0339257	0.996063	0.0601333	0.0339257	1	0.116914
HLA-DQB1	3	0	0	0	0.00174477	0.013875	0.0331505	-108.82	5247.46	0.133038	0.0885605	0.112882	0.0885605	0	0.116947
CRYGC	10	0	0	0	0.000249252	0.00244267	0.0164506	117.638	3897.84	0.0595323	0.0778563	0.0890324	0.0534112	0.5	0.117008
SRD5A2	9	0	0	0	0.000249252	0.00382187	0.0324028	70.2932	2302.23	0.14292	0.314163	0.196232	0.14292	1	0.117035
CEP295	82	0	0	0	0.000249252	0.00122498	0.0171984	161.425	44445.4	0.443857	0.0570075	0.105116	0.0570075	0	0.117203
PHF3	60	0	0	0	0.000249252	0.00113825	0.0279163	-221.238	10463.9	0.0305578	0.22886	0.0600589	0.0305578	1	0.117218
HLA-DMB	10	0	0	0	0.000249252	0.0152044	0.0333998	-267.163	20379.4	0.0612814	0.123427	0.0871986	0.0612814	1	0.117358
ZCWPW2	18	0	0	0	0.000249252	0.00163399	0.0176969	-129.347	7031.77	0.122953	0.137255	0.183419	0.110897	0.5	0.117391
THBS2	32	0	0	0	0.000249252	0.000802281	0.0117149	-32.9523	5555.09	0.658402	0.110401	0.198366	0.110401	0	0.117524
SPACA3	9	0	0	0	0.000249252	0.00368339	0.0159521	87.1154	5444.41	0.237743	0.115064	0.186859	0.115064	0	0.117574
CLEC4A	12	0	0	0	0.000249252	0.00137089	0.0132104	-104.169	2969.53	0.0559278	0.0368305	0.053826	0.035732	0.16	0.117618
AR	14	0	0	0	0.000498504	0.00106822	0.00398804	177.978	9655.01	0.0700951	0.100396	0.105783	0.0578174	0.25	0.117808
STK10	36	0	0	0	0.000249252	0.000858536	0.0144566	-152.658	6545.67	0.0591767	0.102455	0.0982862	0.0534663	0.5	0.117836
CPB1	22	0	0	0	0.000249252	0.00159748	0.0147059	59.2422	6400.29	0.45899	0.0956226	0.167731	0.0956226	0	0.117894
RNF43	31	0	0	0	0.000249252	0.000418101	0.00299103	-141.275	3984.46	0.0252139	0.901813	0.0484916	0.0252139	1	0.117967
TG	126	0	0	0	0.000249252	0.00119878	0.0234297	-231.372	36608.1	0.22656	0.129256	0.23338	0.128461	0.01	0.117969
DPYD	40	0	0	0	0.000249252	0.00233051	0.0403789	-86.9677	9758.43	0.378656	0.129287	0.224468	0.129287	0	0.117972
MYOCD	32	0	0	0	0.000249252	0.00102038	0.0164506	-174.115	9387.87	0.0723325	0.764871	0.124397	0.0723325	1	0.118027
ZNF12	18	0	0	0	0.000249252	0.00506813	0.0438684	89.6222	5343.45	0.220184	0.0353127	0.0653417	0.0353127	0	0.118044
SMPD3	25	0	0	0	0.000249252	0.00266201	0.0493519	95.1588	4796.8	0.169455	0.0462148	0.0846714	0.0462148	0	0.118587
F12	11	0	0	0	0.000249252	0.00222061	0.0157029	125.852	4207.31	0.0523492	0.183062	0.0874196	0.0523492	1	0.118817
CYP2B6	33	0	0	0	0.000249252	0.00143509	0.00947159	-230.117	10698.4	0.0260951	0.764687	0.0513241	0.0260951	1	0.118894
GLYCTK	20	0	0	0	0.000249252	0.000411266	0.00174477	41.6125	2326.75	0.388314	0.142221	0.248891	0.142221	0	0.118991
TAS2R60	5	0	0	0	0.000249252	0.00558325	0.02667	-106.051	2255.24	0.0255391	0.0464465	0.0309307	0.0255391	1	0.119169
ITGB5	26	0	0	0	0.000249252	0.00308689	0.0284148	22.9812	13669.4	0.844171	0.150203	0.242417	0.150203	0	0.119215
FKBP10	21	0	0	0	0.000249252	0.00237383	0.0386341	5.4795	4846.21	0.937262	0.0581056	0.103494	0.0581056	0	0.11958
MYH4	63	0	0	0	0.000249252	0.00197028	0.0496012	-73.8517	11124.7	0.483809	0.0753855	0.140527	0.0753855	0	0.119583
SUMF2	28	0	0	0	0.000249252	0.00169135	0.0196909	141.668	7927.3	0.111578	0.0328697	0.0608587	0.0322289	0.04	0.119591
TAF15	31	0	0	0	0.000249252	0.000393979	0.00274177	-126.109	3195.77	0.0256953	0.978142	0.0487204	0.0256953	1	0.119766
ZNF683	18	0	0	0	0.000249252	0.000567741	0.00473579	-4.20752	2579.34	0.933974	0.0771946	0.135205	0.0771946	0	0.119892
OLFM1	24	0	0	0	0.000249252	0.00114241	0.0186939	-113.128	5842.79	0.138874	0.0413662	0.0732547	0.0413662	0	0.120189
ANKS1A	29	0	0	0	0.000249252	0.000575859	0.00747757	-63.1873	5345.99	0.387476	0.0492891	0.0879865	0.0492891	0	0.120268
CBY3	12	0	0	0	0.000249252	0.00132935	0.00648056	97.9247	4521.62	0.145315	0.0794982	0.135294	0.0791153	0.04	0.120274
FN1	58	0	0	0	0.000249252	0.0010185	0.0229312	-109.87	10487.1	0.283323	0.21983	0.3697	0.21983	0	0.12036
ONECUT1	12	0	0	0	0.000249252	0.00284563	0.030658	69.2085	2922.49	0.200469	0.0655346	0.102445	0.0655346	0	0.120535
ERFE	19	0	0	0	0.000249252	0.00473579	0.0366401	166.04	13130.5	0.147335	0.229401	0.236035	0.147335	1	0.120667
DDRGK1	10	0	0	0	0.000249252	0.002667	0.0241775	39.2464	2926.26	0.46814	0.563403	0.623425	0.46814	1	0.120667
SPAST	9	0	0	0	0.000249252	0.00135704	0.00872383	58.416	2692.24	0.260235	0.617877	0.403538	0.260235	1	0.120693
CECR1	26	0	0	0	0.000249252	0.000498504	0.00324028	10.8296	2869.39	0.839783	0.0451399	0.0848099	0.0451399	0	0.120715
RASEF	21	0	0	0	0.000249252	0.00161421	0.0174477	124.351	5932.43	0.106422	0.330534	0.174999	0.106422	1	0.120768
TBC1D32	55	0	0	0	0.000249252	0.00240642	0.0194417	219.422	59019.7	0.366422	0.578936	0.498527	0.366422	1	0.120804
ITGA11	48	0	0	0	0.000249252	0.00210307	0.0493519	174.736	10523.2	0.0884993	0.214467	0.158386	0.0879379	0.5	0.121068
S1PR1	3	0	0	0	0.000249252	0.00548355	0.0154536	71.0441	2430.42	0.149563	0.380094	0.194328	0.149563	1	0.121228
NPB	10	0	0	0	0.000249252	0.000872383	0.00324028	98.3936	2077.11	0.0308563	0.327327	0.0544538	0.0308563	1	0.121299
TEKT1	21	0	0	0	0.000249252	0.00179224	0.0149551	122.176	7285.09	0.15231	0.236172	0.254789	0.150773	0.5	0.1213
NACA	44	0	0	0	0.000249252	0.00148985	0.029661	-207.696	10430.7	0.0419889	0.22924	0.0805315	0.0419889	1	0.121344
VIL1	38	0	0	0	0.000249252	0.000754316	0.00897308	-95.5114	8796.15	0.308498	0.109366	0.196857	0.109366	0	0.121423
NFAT5	29	0	0	0	0.000249252	0.000532884	0.00498504	18.9829	3332.31	0.742273	0.0668106	0.119844	0.0668106	0	0.121426
PLEKHG4	42	0	0	0	0.000249252	0.00118098	0.0289133	-201.144	8480.23	0.0289437	0.246902	0.0545673	0.0289437	1	0.121485
TNFRSF1B	11	0	0	0	0.000249252	0.00314964	0.031655	95.4196	2502.02	0.0564401	0.0961601	0.0856207	0.0564401	1	0.121598
AUTS2	34	0	0	0	0.000249252	0.00203067	0.0418744	-190.879	7628.74	0.0288595	0.268646	0.0543508	0.0288595	1	0.121645
TOPORS	21	0	0	0	0.000249252	0.0033471	0.0264207	-167.657	8742.03	0.0729492	0.226822	0.130773	0.0729492	1	0.121647
CNBD2	26	0	0	0	0.000249252	0.00220492	0.0423729	15.486	5124.29	0.828728	0.0835089	0.1479	0.0835089	0	0.121658
P3H4	15	0	0	0	0.000249252	0.000764374	0.00772682	63.0559	2275.66	0.186228	0.419064	0.296361	0.186228	1	0.121678
CREBBP	50	0	0	0	0.000249252	0.000887338	0.00997009	78.6498	12151.1	0.47554	0.0482084	0.0923579	0.0482084	0	0.12176
AHI1	27	0	0	0	0.000249252	0.00319412	0.0309073	199.295	12125.8	0.0703201	0.264658	0.126124	0.0703201	1	0.121817
WWP1	16	0	0	0	0.000249252	0.00182266	0.0112164	79.9312	5264.84	0.270635	0.0778968	0.132729	0.0778968	0	0.121947
TICRR	69	0	0	0	0.000249252	0.00079833	0.0186939	149.883	10889.7	0.150918	0.339541	0.271169	0.150918	1	0.121971
SAMD4A	28	0	0	0	0.000249252	0.00145991	0.023679	93.7205	6101.73	0.230218	0.36875	0.370481	0.230218	1	0.122016
ACSF2	24	0	0	0	0.000249252	0.000498504	0.00274177	113.597	3720.26	0.0625413	0.0668423	0.0775357	0.0409543	0.16	0.122066
ADAM11	19	0	0	0	0.000249252	0.000616571	0.00648056	22.9069	2584.22	0.652269	0.062991	0.108832	0.062991	0	0.122278
TMPRSS3	22	0	0	0	0.000249252	0.000566482	0.00174477	44.2824	3139.04	0.429309	0.0424649	0.0801923	0.0424649	0	0.122548
PLD3	19	0	0	0	0.000249252	0.00072152	0.0057328	-96.127	3579.8	0.108136	0.0395488	0.068495	0.0394823	0.01	0.122684
MYH13	75	0	0	0	0.000249252	0.0018777	0.024676	276.943	20198.1	0.0513362	0.539272	0.0987632	0.0513362	1	0.122746
PCDH12	39	0	0	0	0.000249252	0.00170003	0.0184447	-175.124	10513.7	0.0876508	0.0862499	0.112716	0.0612001	0.25	0.122747
RANBP17	38	0	0	0	0.000249252	0.000675605	0.0112164	110.658	6173.54	0.159021	0.577313	0.274327	0.159021	1	0.122829
FN3K	11	0	0	0	0.000249252	0.00108765	0.00872383	99.7262	2719.59	0.055837	0.158167	0.0869739	0.055837	1	0.122878
GFM2	24	0	0	0	0.000249252	0.00167207	0.0189432	118.51	6640.72	0.145869	0.0495732	0.0906727	0.0495506	0.01	0.123009
EVPL	93	0	0	0	0.000249252	0.00141243	0.0351446	167.734	27027.1	0.307594	0.0455325	0.0826189	0.0455325	0	0.123053
MRGPRG	15	0	0	0	0.000249252	0.00224327	0.0142074	172.143	7467.29	0.0463624	0.525665	0.0822996	0.0463624	1	0.123109
DHX8	13	0	0	0	0.000249252	0.000671064	0.00249252	62.9319	2341.69	0.193434	0.391064	0.319963	0.193434	1	0.123504
G6PC2	21	0	0	0	0.000249252	0.00098514	0.00772682	-148.739	5116.59	0.0375823	0.300901	0.0690717	0.0375823	1	0.123532
C9orf85	11	0	0	0	0.000249252	0.000770416	0.00423729	91.6364	2034.58	0.0421978	0.0532645	0.0603272	0.0351531	0.5	0.123701
ZNF492	18	0	0	0	0.000249252	0.00498504	0.0358923	-187.208	16639.5	0.146699	0.240562	0.226081	0.146699	1	0.123829
FAM169A	11	0	0	0	0.000249252	0.00210731	0.0196909	-67.6404	3036.64	0.219648	0.0582758	0.0890354	0.0582758	0	0.123896
MMP20	19	0	0	0	0.000249252	0.0014168	0.00847458	79.3509	7632.54	0.363733	0.178523	0.288676	0.178523	0	0.123933
ZNF678	17	0	0	0	0.000249252	0.00175943	0.0249252	1.92307	3583.28	0.974372	0.160751	0.253283	0.160751	0	0.123947
CCDC85C	19	0	0	0	0.000249252	0.00312221	0.0291625	16.5509	7168.12	0.845011	0.0660897	0.112918	0.0660897	0	0.124014
OTP	7	0	0	0	0.000249252	0.00202963	0.00598205	-85.7364	3132.35	0.125548	0.158289	0.190903	0.120643	0.5	0.124181
CPN1	6	0	0	0	0.000249252	0.00805916	0.0453639	-64.2558	1988.53	0.149601	0.0913072	0.140144	0.0913072	0	0.124264
N6AMT1	12	0	0	0	0.000249252	0.00124626	0.00897308	66.211	3800.24	0.2828	0.227192	0.3564	0.227192	0	0.124347
ADD3	16	0	0	0	0.000249252	0.000560818	0.00199402	51.3122	2555.11	0.31005	0.109658	0.195148	0.109658	0	0.124374
IRF8	17	0	0	0	0.000249252	0.000806404	0.00548355	75.9091	3394.74	0.19263	0.0553867	0.098415	0.0553867	0	0.124383
NUDT19	28	0	0	0	0.000249252	0.000979205	0.0139581	149.128	8198.28	0.0995558	0.648999	0.174267	0.0995558	1	0.124404
XXbac-BPG32J3.22	9	0	0	0	0.000249252	0.00642517	0.0291625	-128.105	4771.7	0.0636649	0.079618	0.0933785	0.055873	0.5	0.124465
LY6G5B	9	0	0	0	0.000249252	0.00642517	0.0291625	-128.105	4771.7	0.0636649	0.079618	0.0933785	0.055873	0.5	0.124465
NR1D1	13	0	0	0	0.000249252	0.000728583	0.0057328	103.634	2668.27	0.0448279	0.0701757	0.0705017	0.0434096	0.5	0.124524
SDHC	6	0	0	0	0.000249252	0.00249252	0.0107178	59.9757	2559.35	0.235811	0.105236	0.152319	0.105236	0	0.124637
QSOX1	29	0	0	0	0.000249252	0.000971224	0.00872383	36.8164	6810.45	0.65551	0.0618033	0.111175	0.0618033	0	0.124739
CACNA1S	66	0	0	0	0.000249252	0.000936584	0.0134596	210.255	12169	0.0566521	0.166174	0.102094	0.0532243	0.5	0.124752
MYOF	68	0	0	0	0.000249252	0.00156149	0.0162014	-206.145	18978.2	0.134552	0.122643	0.177697	0.0966762	0.16	0.124781
COMMD1	11	0	0	0	0.000249252	0.00181274	0.0169492	53.4191	3229.75	0.347235	0.534371	0.499199	0.347235	1	0.124967
RAPGEF1	37	0	0	0	0.000249252	0.000431139	0.00348953	90.5685	4715.15	0.187185	0.0570427	0.105164	0.0570427	0	0.125021
AC109344.1	9	0	0	0	0.000249252	0.00182785	0.0132104	86.3882	2908.02	0.109161	0.171219	0.165718	0.109161	1	0.125111
C1R	20	0	0	0	0.000249252	0.000959621	0.00648056	40.8207	4167.59	0.527177	0.119947	0.209846	0.119947	0	0.125218
PNMT	18	0	0	0	0.000249252	0.000997009	0.00548355	71.7833	4121.15	0.263487	0.151677	0.254303	0.151677	0	0.125233
OR10H3	9	0	0	0	0.000249252	0.00623131	0.0498504	64.407	2519.9	0.199477	0.065177	0.110456	0.065177	0	0.125467
NUPL2	22	0	0	0	0.000249252	0.00692241	0.0383848	309.492	23871.4	0.0451623	0.625187	0.0706725	0.0451623	1	0.125521
OR1N2	6	0	0	0	0.000249252	0.00253406	0.0139581	-47.6098	1967.44	0.28311	0.12839	0.164552	0.12839	0	0.125576
RNF121	3	0	0	0	0.000249252	0.0109671	0.0324028	75.0792	1921.58	0.0867609	0.0500089	0.0584141	0.0500089	0	0.125682
TXNDC2	11	0	0	0	0.000249252	0.00385208	0.0271685	-130.735	6827.72	0.11361	0.257972	0.172143	0.11361	1	0.125769
ALKBH8	18	0	0	0	0.000249252	0.00221558	0.0229312	163.197	6767	0.0472699	0.630502	0.0833982	0.0472699	1	0.125792
VNN2	19	0	0	0	0.000249252	0.00192843	0.0154536	169.774	6864.11	0.0404452	0.442515	0.0719712	0.0404452	1	0.125817
ZNF668	21	0	0	0	0.000249252	0.000664673	0.00772682	75.7089	3133.08	0.176191	0.0570515	0.100004	0.0570515	0	0.12596
CARD9	28	0	0	0	0.000249252	0.00147771	0.0224327	129.889	5873.62	0.0901113	0.0957839	0.127776	0.0722607	0.25	0.126014
DNAH1	149	0	0	0	0.000249252	0.00171298	0.0498504	196.358	53481.2	0.395838	0.0913364	0.16404	0.0913364	0	0.126034
MRPL52	7	0	0	0	0.000249252	0.00124626	0.0057328	77.6764	2029.04	0.0846313	0.144623	0.123196	0.0846313	1	0.1264
POR	49	0	0	0	0.000249252	0.0006155	0.00648056	23.1049	7737.28	0.792805	0.0585764	0.111751	0.0585764	0	0.126465
NRDC	20	0	0	0	0.000249252	0.000623131	0.00274177	103.208	4049.77	0.104845	0.118981	0.154059	0.0863177	0.25	0.126475
UBA6	17	0	0	0	0.000249252	0.000777081	0.00598205	49.324	3184.45	0.382085	0.397035	0.568945	0.382085	1	0.126523
PIWIL2	30	0	0	0	0.000249252	0.000922233	0.00623131	136.618	6522.85	0.0907291	0.422714	0.164571	0.0907291	1	0.126779
NIPAL4	14	0	0	0	0.000249252	0.00090799	0.00747757	30.8879	3027.43	0.574544	0.170698	0.280972	0.170698	0	0.126833
IGHE	19	0	0	0	0.000249252	0.000747757	0.00274177	80.107	3930.2	0.20132	0.104149	0.182804	0.104149	0	0.126898
TXNDC15	9	0	0	0	0.000249252	0.00204941	0.00822532	167.445	7123.69	0.0472666	0.0711376	0.0538031	0.0472666	1	0.126981
SHROOM1	34	0	0	0	0.000249252	0.00151018	0.0137089	123.624	9861.71	0.213178	0.0951248	0.169329	0.0951248	0	0.127046
SFT2D3	8	0	0	0	0.000249252	0.0101882	0.0373878	195.661	9846.54	0.0486329	0.202893	0.0699247	0.0486329	1	0.127135
CAP2	13	0	0	0	0.000249252	0.00197484	0.0196909	14.5257	3628.79	0.809452	0.13336	0.210815	0.13336	0	0.127277
PLCG2	50	0	0	0	0.000249252	0.00281655	0.0396311	-258.185	17488	0.0508948	0.10581	0.080576	0.0424901	0.25	0.127516
BEND4	13	0	0	0	0.000249252	0.00203236	0.0209372	-104.293	3770.58	0.0894247	0.0476436	0.0773278	0.047356	0.04	0.127619
CCER2	18	0	0	0	0.000249252	0.00148167	0.0134596	98.7877	5651.07	0.188803	0.0562225	0.0990644	0.0562225	0	0.127685
HIST1H1A	20	0	0	0	0.000249252	0.00190678	0.0289133	-117.896	4126.55	0.0664621	0.0875728	0.101773	0.0596031	0.5	0.12769
DAXX	17	0	0	0	0.000249252	0.00196469	0.0176969	-135.858	5059.95	0.0561453	0.242765	0.0978198	0.0561453	1	0.127707
KBTBD13	24	0	0	0	0.000249252	0.00139166	0.0139581	154.41	6082.94	0.0477277	0.554027	0.0854004	0.0477277	1	0.127747
ACP2	12	0	0	0	0.000249252	0.00151628	0.0109671	-122.712	3860.59	0.0482711	0.0824132	0.0779802	0.0459983	0.5	0.12803
MYO5C	42	0	0	0	0.000249252	0.00290794	0.0476072	-107.723	19993.9	0.446161	0.159632	0.264588	0.159632	0	0.128187
CHAC1	15	0	0	0	0.000249252	0.00282486	0.0216849	-113.711	7169.5	0.179289	0.270852	0.288091	0.179289	1	0.128194
UBXN8	18	0	0	0	0.000249252	0.00163399	0.00648056	161.346	6810.66	0.0505742	0.152175	0.0908566	0.0502147	0.5	0.128248
MICU1	18	0	0	0	0.000249252	0.000983162	0.00548355	48.8588	4380.36	0.460379	0.0635663	0.111284	0.0635663	0	0.128262
FTO	28	0	0	0	0.000249252	0.00185159	0.0294118	89.6438	8009.5	0.316511	0.0477211	0.0884373	0.0477211	0	0.128293
NSUN7	22	0	0	0	0.000249252	0.000407867	0.00124626	82.8907	3123.76	0.138051	0.0896555	0.146234	0.0791176	0.09	0.128421
HELZ2	142	0	0	0	0.000249252	0.0012094	0.0403789	272.944	26380.1	0.0928618	0.29962	0.172932	0.0924271	0.5	0.128619
RPEL1	6	0	0	0	0.000249252	0.00515121	0.0206879	98.5269	3768.19	0.108483	0.101576	0.143172	0.0947474	0.5	0.128651
TCF4	18	0	0	0	0.000249252	0.000484657	0.00373878	74.5494	2771.47	0.156751	0.0723178	0.12449	0.0723178	0	0.128715
FOXE3	15	0	0	0	0.000249252	0.000947159	0.00548355	31.2243	3822.37	0.61353	0.0709249	0.122111	0.0709249	0	0.12888
CUTA	15	0	0	0	0.000249252	0.00287471	0.0264207	89.3684	4505.91	0.183074	0.0738287	0.120802	0.0738287	0	0.129171
SLC35E3	8	0	0	0	0.000249252	0.00345837	0.0254237	-110.259	2527.68	0.0283029	0.0547153	0.0359574	0.0283029	1	0.129197
ATRX	14	0	0	0	0.000498504	0.00249252	0.0149551	-199.897	11540.9	0.0627803	0.0902759	0.0970003	0.0552198	0.5	0.129207
ZNF341	37	0	0	0	0.000249252	0.000451349	0.00398804	110.812	4486.56	0.0980539	0.442097	0.178965	0.0980539	1	0.129429
HEATR5B	43	0	0	0	0.000249252	0.000295625	0.000747757	-134.418	3762.92	0.0284322	0.979315	0.0571971	0.0284322	1	0.12946
DCAF4L2	9	0	0	0	0.000249252	0.000997009	0.00348953	-101.425	2240.33	0.0321258	0.174886	0.0575667	0.0321258	1	0.129582
FAM206A	7	0	0	0	0.000249252	0.00455776	0.027667	116.964	3279.41	0.0411062	0.198367	0.0627253	0.0411062	1	0.129691
NOP14	43	0	0	0	0.000249252	0.000695588	0.00648056	-27.2565	7634.68	0.755084	0.0637317	0.119277	0.0637317	0	0.129784
IGSF5	23	0	0	0	0.000249252	0.00340283	0.0453639	161.828	9850.36	0.10299	0.0946127	0.13328	0.0757707	0.25	0.130283
MRPL57	4	0	0	0	0.000249252	0.00467348	0.0127119	111.065	3233.07	0.0507833	0.0833449	0.078961	0.0507833	1	0.130464
YBX1	19	0	0	0	0.000249252	0.00158734	0.0244267	124.37	3570.83	0.0374079	0.0692103	0.0608863	0.0361085	0.5	0.130468
IGHMBP2	46	0	0	0	0.000249252	0.000671897	0.00648056	78.4658	7973.72	0.379554	0.126473	0.226406	0.126473	0	0.130476
PARP10	38	0	0	0	0.000249252	0.00143648	0.0403789	127.835	5568.38	0.0866931	0.402423	0.1591	0.0866931	1	0.130547
ETS2	11	0	0	0	0.000249252	0.00117828	0.00772682	-110.162	2575.31	0.0299479	0.288753	0.0496536	0.0299479	1	0.130566
RIOK3	13	0	0	0	0.000249252	0.00141882	0.00623131	-132.381	4224.71	0.0416804	0.189665	0.072477	0.0416804	1	0.130584
XXbac-BPG181M17.5	5	0	0	0	0.000249252	0.0202891	0.0333998	-154.463	17056.1	0.236917	0.156073	0.171079	0.156073	0	0.13066
FIBIN	6	0	0	0	0.000249252	0.00137089	0.00697906	-0.187299	1639.9	0.99631	0.276074	0.385364	0.276074	0	0.13074
CYP7A1	14	0	0	0	0.000249252	0.000854579	0.00398804	63.3299	2959.55	0.244377	0.180597	0.293894	0.180597	0	0.130816
IPO8	21	0	0	0	0.000249252	0.00226701	0.0264207	102.906	5686.19	0.172353	0.417955	0.274533	0.172353	1	0.130828
ZNF445	24	0	0	0	0.000249252	0.00172399	0.0169492	114.406	7428	0.184363	0.0997939	0.171368	0.0997939	0	0.130871
SENP2	10	0	0	0	0.000249252	0.00102193	0.00747757	-39.9607	2217.68	0.396125	0.0742902	0.118767	0.0742902	0	0.130919
NPR1	27	0	0	0	0.000249252	0.0012001	0.0147059	165.578	9306.55	0.0860963	0.211237	0.144203	0.0860963	1	0.130942
FRMD8	22	0	0	0	0.000249252	0.000464516	0.00299103	31.0906	2462.85	0.530997	0.0435372	0.0809891	0.0435372	0	0.131065
GFM1	18	0	0	0	0.000249252	0.00239559	0.0209372	13.9223	5799.89	0.854947	0.0829597	0.134784	0.0829597	0	0.13124
GUCA1C	11	0	0	0	0.000249252	0.00149551	0.0112164	-121.928	3524.04	0.0399843	0.0711585	0.0646492	0.0399843	1	0.131324
KRTAP1-3	10	0	0	0	0.000249252	0.00216849	0.0147059	76.6062	3175.86	0.174033	0.178027	0.246329	0.163989	0.5	0.131497
ARRDC5	13	0	0	0	0.000249252	0.000786103	0.00473579	-40.0857	2456.82	0.418672	0.0666942	0.117392	0.0666942	0	0.131642
BCAS3	21	0	0	0	0.000249252	0.00198215	0.024676	-166.476	6418.5	0.0377145	0.0937119	0.0659187	0.0377145	1	0.13167
C22orf46	4	0	0	0	0.000249252	0.00267946	0.00997009	85.7609	1900.29	0.0491442	0.0801877	0.0588579	0.0491442	1	0.131818
INPP5E	20	0	0	0	0.000249252	0.00175723	0.0291625	64.6107	3644.35	0.284496	0.514097	0.442299	0.284496	1	0.131988
FYCO1	58	0	0	0	0.000249252	0.0011818	0.0122134	-335.02	24531.8	0.0324374	0.675606	0.0514222	0.0324374	1	0.132051
DAAM2	50	0	0	0	0.000249252	0.00158026	0.0353938	-230.311	12022.3	0.0356852	0.431998	0.0694651	0.0356852	1	0.132293
LAMC1	44	0	0	0	0.000249252	0.000866718	0.0137089	53.2062	9748.03	0.589959	0.0755271	0.137672	0.0755271	0	0.132314
TARBP1	48	0	0	0	0.000249252	0.00344799	0.0366401	-146.324	21002	0.312646	0.196989	0.332436	0.196989	0	0.132514
OR52A1	8	0	0	0	0.000249252	0.00224327	0.0122134	74.3527	3879.8	0.232599	0.15753	0.240313	0.15753	0	0.132622
DUSP18	15	0	0	0	0.000249252	0.000714523	0.00548355	75.6045	2904.8	0.160683	0.0582893	0.100704	0.0582893	0	0.132707
TSSK1B	19	0	0	0	0.000249252	0.00209897	0.0231805	5.83533	5232.36	0.935704	0.0655803	0.114291	0.0655803	0	0.132709
CHRNA2	20	0	0	0	0.000249252	0.000660518	0.00722832	-46.7899	2754.54	0.372654	0.0706	0.120077	0.0706	0	0.132912
SLC26A9	36	0	0	0	0.000249252	0.00132242	0.0137089	-195.3	11506.7	0.0686608	0.419078	0.1192	0.0686608	1	0.132977
CAPG	14	0	0	0	0.000249252	0.00149551	0.0132104	-27.1019	4371.91	0.681889	0.068974	0.115523	0.068974	0	0.13301
GRIK2	23	0	0	0	0.000249252	0.00178811	0.0224327	-64.6351	5826.74	0.397134	0.072692	0.117439	0.072692	0	0.133391
PLEKHG4B	93	0	0	0	0.000249252	0.00101577	0.0311565	225.041	17028.6	0.0846109	0.280778	0.158314	0.083694	0.5	0.133416
PAF1	15	0	0	0	0.000249252	0.00103024	0.0119641	-121.048	3095.9	0.0295903	0.187404	0.0437349	0.0295903	1	0.13343
ELMO1	14	0	0	0	0.000249252	0.000854579	0.00299103	48.2892	2868.13	0.367228	0.206581	0.335256	0.206581	0	0.133533
PSEN2	10	0	0	0	0.000249252	0.00147059	0.00423729	135.679	4302.81	0.038601	0.325137	0.0683988	0.038601	1	0.133896
CALCOCO2	14	0	0	0	0.000249252	0.00557257	0.0413759	-39.3099	6576.38	0.627861	0.0905276	0.156098	0.0905276	0	0.133951
PAGE1	3	0	0	0	0.000498504	0.00299103	0.00797607	-40.9296	4063.99	0.520848	0.171223	0.233124	0.171223	0	0.133958
STRN	15	0	0	0	0.000249252	0.00265869	0.0204387	-152.516	5023.99	0.0314174	0.14384	0.0533859	0.0314174	1	0.134098
RAI14	19	0	0	0	0.000249252	0.000511623	0.00249252	105.203	2997.55	0.0546654	0.257957	0.101294	0.0546654	1	0.134106
UMPS	13	0	0	0	0.000249252	0.00310607	0.0239282	-151.851	5445.75	0.0396156	0.076581	0.0654691	0.0394791	0.5	0.134284
U51561.1	5	0	0	0	0.000249252	0.00518445	0.024676	-49.4964	2727.64	0.343272	0.143026	0.19867	0.143026	0	0.134711
KIAA1324	26	0	0	0	0.000249252	0.0020803	0.0426221	-141.483	4871	0.0426431	0.119769	0.0761019	0.0421807	0.5	0.134734
KCTD18	14	0	0	0	0.000249252	0.00140649	0.0142074	-128.605	3708.97	0.0347124	0.640505	0.0577131	0.0347124	1	0.134877
MYEF2	15	0	0	0	0.000249252	0.000880691	0.00598205	-132.624	3753.56	0.0304096	0.476704	0.0546843	0.0304096	1	0.134948
DOPEY2	91	0	0	0	0.000249252	0.000865535	0.0144566	-200.354	18984.3	0.145912	0.131272	0.192894	0.104242	0.16	0.134951
TNNI3	7	0	0	0	0.000249252	0.00705028	0.0471087	-50.3036	1854.87	0.242807	0.0601338	0.0946172	0.0601338	0	0.134968
C6orf141	12	0	0	0	0.000249252	0.00461117	0.0249252	-82.7958	9714.65	0.400892	0.129043	0.17824	0.129043	0	0.135003
KRTAP10-2	12	0	0	0	0.000249252	0.00135012	0.0114656	92.8946	3499.22	0.116327	0.452637	0.187412	0.116327	1	0.135087
AEBP2	15	0	0	0	0.000249252	0.00342306	0.0418744	47.8364	3643.76	0.428086	0.0883228	0.152961	0.0883228	0	0.135152
ADGRG7	23	0	0	0	0.000249252	0.000834453	0.00772682	78.5256	4398.77	0.23642	0.0609504	0.109341	0.0609504	0	0.135288
KDM4B	35	0	0	0	0.000249252	0.000555476	0.00623131	121.024	4792.88	0.0804427	0.182959	0.145052	0.0789582	0.5	0.135465
LRRC8A	17	0	0	0	0.000249252	0.000630462	0.0057328	50.4277	2116.89	0.273068	0.347076	0.42704	0.273068	1	0.135528
IGKV1D-8	8	0	0	0	0.000249252	0.00317797	0.0216849	-125.996	3375.94	0.0301206	0.108741	0.0422057	0.0301206	1	0.135528
OR1I1	11	0	0	0	0.000249252	0.00425995	0.0162014	-180.353	9679.95	0.0667875	0.111094	0.09847	0.0667875	1	0.135542
NPNT	16	0	0	0	0.000249252	0.000825648	0.00598205	56.7886	3383.43	0.328916	0.0543697	0.092216	0.0543697	0	0.135546
SPATA6L	17	0	0	0	0.000249252	0.00557152	0.0373878	209.201	10965.6	0.0457406	0.0584915	0.0658427	0.041295	0.25	0.135572
CYP2U1	15	0	0	0	0.000249252	0.00078099	0.00398804	61.2697	2895.47	0.254854	0.372449	0.401253	0.254854	1	0.135584
GGN	27	0	0	0	0.000249252	0.00589897	0.0451147	-193.253	15914.6	0.12555	0.145283	0.182707	0.101253	0.25	0.135685
PEX6	32	0	0	0	0.000249252	0.00391014	0.0463609	185.1	8561.02	0.0454443	0.275392	0.0861227	0.0454443	1	0.135707
ARHGEF16	42	0	0	0	0.000249252	0.00184565	0.0291625	-216.926	11217.6	0.0405451	0.284531	0.0766974	0.0405451	1	0.135723
CHURC1-FNTB	14	0	0	0	0.000249252	0.000676542	0.00299103	102.544	2690.01	0.0480272	0.139992	0.0852344	0.0480272	1	0.135887
MAPT	32	0	0	0	0.000249252	0.000724389	0.00473579	62.9845	7919.59	0.479098	0.113057	0.199115	0.113057	0	0.135952
C16orf96	53	0	0	0	0.000249252	0.0019705	0.0391326	88.2098	16778	0.495871	0.0517584	0.0974863	0.0517584	0	0.136027
NOP58	16	0	0	0	0.000249252	0.000607552	0.00548355	-104.353	2477.01	0.036019	0.0589096	0.0549724	0.0337965	0.5	0.136033
FZD5	9	0	0	0	0.000249252	0.000913925	0.0052343	79.5001	1833.53	0.0633651	0.107979	0.10214	0.0633651	1	0.136241
ZSCAN30	20	0	0	0	0.000249252	0.00337737	0.0358923	100.619	6527.52	0.212989	0.140564	0.238242	0.140564	0	0.136308
SLC5A10	18	0	0	0	0.000249252	0.00235405	0.0274177	105.302	5630.26	0.160506	0.508139	0.266167	0.160506	1	0.136394
ZMYND10	18	0	0	0	0.000249252	0.00101086	0.00672981	136.205	4822.31	0.049833	0.0920716	0.0810541	0.0447452	0.5	0.13644
MMS22L	33	0	0	0	0.000249252	0.00215263	0.0433699	4.67387	6868.34	0.955026	0.060131	0.111047	0.060131	0	0.136557
RNH1	15	0	0	0	0.000249252	0.00333998	0.0373878	71.0387	4755.68	0.302953	0.163205	0.26187	0.163205	0	0.136595
NOL4L	19	0	0	0	0.000249252	0.000892061	0.00772682	-128.765	3642.24	0.0328758	0.557057	0.0583897	0.0328758	1	0.136613
SLC35A4	19	0	0	0	0.000249252	0.00137745	0.0162014	-143.411	4955.02	0.0416183	0.388444	0.0720007	0.0416183	1	0.136619
HAPLN3	21	0	0	0	0.000249252	0.0028486	0.0428714	128.93	5942.15	0.0944145	0.289159	0.169825	0.0944145	1	0.136792
ZNF605	16	0	0	0	0.000249252	0.00327144	0.0468594	93.3249	2946.97	0.0855901	0.092336	0.126354	0.0733009	0.5	0.136858
SLC27A5	26	0	0	0	0.000249252	0.00115998	0.00697906	42.131	7028.91	0.615298	0.0831747	0.147879	0.0831747	0	0.136896
CCKBR	17	0	0	0	0.000249252	0.00309366	0.0476072	55.5171	2804.97	0.294526	0.048412	0.0856203	0.048412	0	0.137092
PPP3CC	8	0	0	0	0.000249252	0.0014332	0.00872383	27.0284	2267.59	0.57031	0.467786	0.622909	0.467786	0	0.137197
OR51S1	11	0	0	0	0.000249252	0.00154083	0.0102193	15.0289	3231.95	0.791503	0.0874184	0.145002	0.0874184	0	0.137275
TMEM82	26	0	0	0	0.000249252	0.00207071	0.0241775	-160.856	8890.56	0.088013	0.0820175	0.111133	0.06046	0.25	0.137295
LRCH2	5	0	0	0	0.000498504	0.00279163	0.00947159	-176.641	6676.39	0.0306314	0.129932	0.0458808	0.0306314	1	0.137317
CLIP2	33	0	0	0	0.000249252	0.00178253	0.0254237	43.3279	9253.4	0.652408	0.0632816	0.116547	0.0632816	0	0.137448
MTCH1	15	0	0	0	0.000249252	0.00679628	0.0418744	85.739	8364.97	0.348529	0.204045	0.297929	0.204045	0	0.137762
ZFR	9	0	0	0	0.000249252	0.00553894	0.0473579	76.3159	2353.32	0.11568	0.0816261	0.129581	0.0805515	0.09	0.137821
SCFD2	26	0	0	0	0.000249252	0.000997009	0.00922233	143.133	5989.54	0.0643926	0.271787	0.117041	0.0643926	1	0.137976
SIRPG	12	0	0	0	0.000249252	0.000789299	0.00299103	-97.9164	2140.27	0.0343011	0.154945	0.061316	0.0343011	1	0.137982
WDR36	41	0	0	0	0.000249252	0.00159886	0.0139581	145.487	12814.2	0.198716	0.175426	0.279942	0.163413	0.25	0.138077
SNUPN	12	0	0	0	0.000249252	0.00110086	0.0057328	120.949	3464.65	0.0398973	0.169689	0.0677633	0.0398973	1	0.138167
2021-09-15	7	0	0	0	0.000249252	0.00320467	0.0194417	21.0011	2911.89	0.69714	0.281711	0.404986	0.281711	0	0.13848
CPEB1	19	0	0	0	0.000249252	0.00101013	0.00947159	-135.481	4315.84	0.0391814	0.185436	0.0691647	0.0391814	1	0.138766
KIF9	28	0	0	0	0.000249252	0.00115724	0.0122134	171.701	7181.11	0.0427463	0.326431	0.0801077	0.0427463	1	0.138899
PIK3R2	25	0	0	0	0.000249252	0.000518445	0.00473579	53.1466	3254.63	0.351548	0.326438	0.514217	0.326438	0	0.139267
AC007192.4	25	0	0	0	0.000249252	0.000518445	0.00473579	53.1466	3254.63	0.351548	0.326438	0.514217	0.326438	0	0.139267
PLPP1	8	0	0	0	0.000249252	0.00158898	0.0102193	-96.4224	2002.65	0.0311896	0.052639	0.0390983	0.0311896	1	0.139345
CROCC2	112	0	0	0	0.000249252	0.0011706	0.0216849	-177.478	25917.6	0.27028	0.18708	0.328253	0.18708	0	0.139377
SPERT	12	0	0	0	0.000249252	0.00446577	0.0441176	80.4636	3640.73	0.182356	0.316987	0.28639	0.182356	1	0.139425
RP11-668G10.2	24	0	0	0	0.000249252	0.00357262	0.0361416	244.416	14551.9	0.0427506	0.216328	0.0687126	0.0427506	1	0.139703
CWF19L2	23	0	0	0	0.000249252	0.00238415	0.0239282	104.111	10115.3	0.300594	0.481182	0.426557	0.300594	1	0.139759
DHX34	55	0	0	0	0.000249252	0.00176289	0.0358923	202.079	10347	0.0469652	0.461213	0.090242	0.0469652	1	0.139918
KIRREL2	26	0	0	0	0.000249252	0.00307731	0.0351446	-108.282	12417.7	0.331197	0.0732796	0.114723	0.0732796	0	0.140386
BRF1	42	0	0	0	0.000249252	0.00103855	0.031655	-153.502	5102.05	0.0316323	0.347036	0.0586264	0.0316323	1	0.140536
IFNA6	9	0	0	0	0.000249252	0.000969314	0.00473579	-24.3821	2562.94	0.630079	0.120596	0.184829	0.120596	0	0.140597
HK2	22	0	0	0	0.000249252	0.00114429	0.0137089	19.3677	5348.38	0.791141	0.124629	0.21587	0.124629	0	0.140662
KRTAP4-11	7	0	0	0	0.000249252	0.0043085	0.0139581	102.549	7691.95	0.242298	0.224046	0.28289	0.224046	0	0.140766
PEX10	12	0	0	0	0.000249252	0.00278332	0.0291625	-47.5221	3044.16	0.389065	0.0803589	0.128327	0.0803589	0	0.140919
ERBB3	34	0	0	0	0.000249252	0.000579145	0.00623131	33.9566	5178.71	0.637027	0.129564	0.231282	0.129564	0	0.140921
CLIC6	32	0	0	0	0.000249252	0.000475137	0.00224327	108.893	3969.92	0.0839404	0.196304	0.147667	0.0800691	0.5	0.14098
CCDC80	23	0	0	0	0.000249252	0.0017556	0.0114656	104.434	8366.53	0.253559	0.190604	0.31772	0.190604	0	0.141207
TMEM234	10	0	0	0	0.000249252	0.00174477	0.0134596	78.6018	3440.49	0.180227	0.0893339	0.140581	0.0893339	0	0.14121
KCNK13	18	0	0	0	0.000249252	0.00383572	0.0453639	97.8295	7193.08	0.248711	0.432265	0.390856	0.248711	1	0.14127
PAEP	9	0	0	0	0.000249252	0.00454193	0.0348953	-93.4362	3323.25	0.105057	0.192475	0.163288	0.105057	1	0.141327
ZNF700	23	0	0	0	0.000249252	0.00356539	0.0324028	-166.802	11969.9	0.127359	0.0869817	0.136311	0.0867458	0.04	0.141409
SRGAP2	21	0	0	0	0.000249252	0.0015786	0.0224327	123.294	4478.81	0.0654308	0.355936	0.110352	0.0654308	1	0.141587
ZNF343	16	0	0	0	0.000249252	0.00205633	0.0169492	40.8543	5643.04	0.586543	0.152863	0.253483	0.152863	0	0.14161
ZNF181	29	0	0	0	0.000249252	0.00367862	0.0366401	-87.8315	10603.7	0.393689	0.176732	0.28758	0.176732	0	0.141761
SUSD3	13	0	0	0	0.000249252	0.00145717	0.00897308	24.1747	4260.76	0.711119	0.158419	0.255872	0.158419	0	0.141863
MEA1	8	0	0	0	0.000249252	0.00373878	0.0274177	101.398	3540.29	0.0883525	0.0519001	0.0828536	0.0513084	0.09	0.141886
ZDHHC12	16	0	0	0	0.000249252	0.000514083	0.00174477	-102.629	2288.89	0.0319407	0.972328	0.0601644	0.0319407	1	0.141895
MFSD6L	31	0	0	0	0.000249252	0.000868363	0.00473579	-210.366	14410.9	0.0797069	0.430321	0.116086	0.0797069	1	0.141899
UBQLN1	9	0	0	0	0.000249252	0.00116318	0.00772682	-63.1881	2340.73	0.191536	0.0640333	0.0974919	0.0640333	0	0.141958
TMEM260	31	0	0	0	0.000249252	0.00140707	0.027667	84.1604	5272.44	0.246436	0.486172	0.388606	0.246436	1	0.142139
AKR1B1	11	0	0	0	0.000249252	0.00131424	0.0117149	22.2808	2760.42	0.671511	0.124421	0.192785	0.124421	0	0.142145
PARD6G	19	0	0	0	0.000249252	0.000432912	0.00174477	-103.923	2684.84	0.0448941	0.528448	0.0841183	0.0448941	1	0.142245
KIAA1107	36	0	0	0	0.000249252	0.00179323	0.0324028	-161.476	7443.51	0.0612589	0.244732	0.111503	0.0612589	1	0.142576
NAT2	10	0	0	0	0.000249252	0.00301595	0.027667	-115.24	2905.05	0.03251	0.171419	0.047147	0.03251	1	0.142601
IFNA7	10	0	0	0	0.000249252	0.00117149	0.00623131	2.86271	2622.92	0.955424	0.0885065	0.147104	0.0885065	0	0.142666
ALDH18A1	15	0	0	0	0.000249252	0.00154536	0.0191924	103.295	3446.3	0.0784845	0.24736	0.124131	0.0784845	1	0.142708
A2M	38	0	0	0	0.000249252	0.000905179	0.0199402	132.435	7152.32	0.117358	0.278965	0.204357	0.117358	1	0.142725
CELSR1	124	0	0	0	0.000249252	0.00124827	0.0353938	-322.568	26794.8	0.0487713	0.471158	0.0961833	0.0487713	1	0.142826
CD68	12	0	0	0	0.000249252	0.00803838	0.0496012	-37.4626	4020.9	0.554658	0.0807428	0.136816	0.0807428	0	0.142837
FBXO47	11	0	0	0	0.000249252	0.00296837	0.0281655	20.1182	2986.06	0.712751	0.283512	0.423602	0.283512	0	0.14293
TPPP2	13	0	0	0	0.000249252	0.00109288	0.00473579	-125.137	3416.93	0.0322937	0.678369	0.0587351	0.0322937	1	0.143014
OVCH2	24	0	0	0	0.000249252	0.00401919	0.0441176	-199.498	13967.2	0.0914036	0.072489	0.108747	0.0654531	0.16	0.143158
OR6N1	15	0	0	0	0.000249252	0.00257561	0.0139581	-37.5934	6574.13	0.642897	0.113529	0.188117	0.113529	0	0.143175
PTPRZ1	44	0	0	0	0.000249252	0.00175043	0.0194417	-257.391	16268.3	0.0435908	0.939187	0.0766995	0.0435908	1	0.143256
CNKSR1	34	0	0	0	0.000249252	0.000344555	0.000997009	91.4905	3174.9	0.104436	0.160051	0.160063	0.0854855	0.25	0.143354
MLC1	11	0	0	0	0.000249252	0.000747757	0.00498504	53.8571	2280.18	0.259376	0.277817	0.405394	0.259376	1	0.143571
POLR2F	19	0	0	0	0.000249252	0.00170541	0.023679	98.7957	4713.53	0.150147	0.0477585	0.0780118	0.0477585	0	0.143681
PIH1D2	7	0	0	0	0.000249252	0.00156673	0.00922233	97.4716	2282.85	0.0413462	0.119268	0.0595655	0.0413462	1	0.143892
SORCS2	52	0	0	0	0.000249252	0.00291913	0.0473579	-228.937	11582.1	0.0333976	0.544412	0.064967	0.0333976	1	0.144108
PTRF	13	0	0	0	0.000249252	0.000728583	0.00299103	93.0216	2490.1	0.0623036	0.0549046	0.075158	0.0417931	0.25	0.144135
ZFP42	13	0	0	0	0.000249252	0.000997009	0.00648056	-126.824	3584.2	0.0341418	0.451569	0.0568745	0.0341418	1	0.144316
TJAP1	21	0	0	0	0.000249252	0.00367944	0.029661	145.644	9396.32	0.132969	0.133628	0.188644	0.107387	0.25	0.144492
TSEN2	25	0	0	0	0.000249252	0.000987039	0.0144566	151.626	5561.65	0.0420366	0.126221	0.07475	0.0420366	1	0.14465
C2orf47	5	0	0	0	0.000249252	0.00244267	0.0104686	-106.475	2490.48	0.0328783	0.0638234	0.0422172	0.0328783	1	0.145065
SEPN1	23	0	0	0	0.000249252	0.00180979	0.0166999	-71.9353	6609.88	0.376265	0.221881	0.348255	0.221881	0	0.145341
TRIM42	26	0	0	0	0.000249252	0.00115998	0.00872383	-27.1958	7304.01	0.750321	0.0718177	0.130078	0.0718177	0	0.145403
YJEFN3	18	0	0	0	0.000249252	0.000636978	0.00448654	-18.5624	2787.05	0.72513	0.061995	0.110398	0.061995	0	0.145463
PRAMEF12	18	0	0	0	0.000249252	0.00402958	0.031655	34.5801	13865	0.769006	0.167185	0.239415	0.167185	0	0.145525
NAGPA	25	0	0	0	0.000249252	0.000388833	0.000997009	81.8396	2895.82	0.128305	0.282513	0.22446	0.125043	0.5	0.145544
MAGEB3	5	0	0	0	0.000498504	0.00319043	0.0139581	-85.3114	5262.73	0.239601	0.100063	0.135753	0.100063	0	0.145546
NR1I2	17	0	0	0	0.000249252	0.00183274	0.0264207	84.8269	2985.58	0.120553	0.286947	0.188093	0.120553	1	0.145553
MTR	35	0	0	0	0.000249252	0.00146703	0.0239282	-153.557	8821.78	0.10207	0.228217	0.181443	0.10207	1	0.145613
ZNF790	22	0	0	0	0.000249252	0.000917701	0.0052343	-60.9422	4663.98	0.3722	0.053513	0.0977482	0.053513	0	0.145622
PRRG2	14	0	0	0	0.000249252	0.000997009	0.00897308	44.9605	3086.35	0.418344	0.366933	0.54469	0.366933	0	0.145758
TRAV7	10	0	0	0	0.000249252	0.00376371	0.0269192	-78.0234	3486.08	0.186345	0.267014	0.275011	0.186345	1	0.146042
SH3BP5	14	0	0	0	0.000249252	0.00318687	0.0343968	-41.9044	4499.95	0.532183	0.167739	0.265126	0.167739	0	0.146085
PRDM7	24	0	0	0	0.000249252	0.00060236	0.00398804	-126.645	3535.05	0.0331677	0.799969	0.062164	0.0331677	1	0.146089
HEXB	16	0	0	0	0.000249252	0.00325586	0.0373878	145.884	4885.96	0.0368843	0.133951	0.0656931	0.0368843	1	0.146148
GMPPB	10	0	0	0	0.000249252	0.0030658	0.0274177	102.493	2950.17	0.0591608	0.0497394	0.0699607	0.0457054	0.25	0.146252
PC	27	0	0	0	0.000249252	0.000849304	0.00922233	143.153	5224.01	0.0476354	0.322891	0.0868939	0.0476354	1	0.146298
LRRIQ1	60	0	0	0	0.000249252	0.00151628	0.0376371	104.5	13444	0.367446	0.132524	0.234423	0.132524	0	0.146435
PIGO	32	0	0	0	0.000249252	0.00053745	0.00473579	-126.851	3637.01	0.0354306	0.290361	0.0668625	0.0354306	1	0.146638
MYB	17	0	0	0	0.000249252	0.00130491	0.0162014	67.1631	3818.2	0.277068	0.077131	0.126536	0.077131	0	0.146855
SPATA21	23	0	0	0	0.000249252	0.000997009	0.0154536	96.7998	4636.01	0.155119	0.0518171	0.0927971	0.0518171	0	0.146875
TMEM8B	12	0	0	0	0.000249252	0.00118395	0.00947159	97.9834	3862.82	0.114905	0.14025	0.179726	0.110505	0.5	0.147101
MYO1C	51	0	0	0	0.000249252	0.000899263	0.00822532	-171.018	12077.3	0.119667	0.212155	0.202989	0.113238	0.5	0.147139
XXYLT1	17	0	0	0	0.000249252	0.00275644	0.0358923	120.843	4184.72	0.0617554	0.231234	0.10891	0.0617554	1	0.14716
TRIM6-TRIM34	30	0	0	0	0.000249252	0.00279163	0.0319043	-84.6651	10382.4	0.406023	0.139628	0.233535	0.139628	0	0.147203
ALG11	13	0	0	0	0.000249252	0.00128461	0.0124626	-107.435	3280.86	0.0607039	0.0558555	0.0778538	0.0479409	0.25	0.147231
KDM2B	27	0	0	0	0.000249252	0.00076622	0.00747757	-114.909	5021.66	0.104901	0.243894	0.184072	0.104901	1	0.147258
C6orf118	16	0	0	0	0.000249252	0.00275735	0.0376371	-9.49878	2971.57	0.861668	0.168723	0.274445	0.168723	0	0.14728
IGHG3	26	0	0	0	0.000249252	0.00405514	0.0468594	-279.65	21577.8	0.0569418	0.0558076	0.0710334	0.0479233	0.16	0.147294
USP25	28	0	0	0	0.000249252	0.000560818	0.00398804	-38.206	4025.42	0.547054	0.0573919	0.105567	0.0573919	0	0.147328
GYG2	11	0	0	0	0.000498504	0.00235657	0.0189432	-30.4002	10071.5	0.761951	0.107126	0.176262	0.107126	0	0.147391
ASUN	9	0	0	0	0.000249252	0.000969314	0.00548355	72.0318	2184.55	0.123282	0.141851	0.189786	0.118985	0.5	0.14748
F8	508	0	0	0	0.000498504	0.000849813	0.0114656	-270.116	61812.4	0.277277	0.128871	0.244276	0.1281	0.01	0.147512
FAM69B	27	0	0	0	0.000249252	0.00200325	0.0448654	-131.522	3897.25	0.0351368	0.21148	0.0641728	0.0351368	1	0.147515
EDDM3A	4	0	0	0	0.000249252	0.00230558	0.00423729	-92.2871	2005.74	0.0393366	0.201413	0.0644515	0.0393366	1	0.147529
FGFR4	30	0	0	0	0.000249252	0.000913925	0.0169492	45.2795	4704.87	0.509172	0.237534	0.395532	0.237534	0	0.147597
DYSF	106	0	0	0	0.000249252	0.00156606	0.0264207	189.288	31624.9	0.287143	0.14872	0.256666	0.14872	0	0.147675
IGKV2-28	5	0	0	0	0.000249252	0.00588235	0.0239282	-86.9736	3202.86	0.124342	0.0607627	0.0926823	0.0607627	0	0.147745
FOXN4	23	0	0	0	0.000249252	0.0046491	0.0443669	151.223	8475.52	0.100464	0.424543	0.178537	0.100464	1	0.147937
MPRIP	72	0	0	0	0.000249252	0.00133627	0.0271685	-249.154	17058.4	0.0564371	0.197796	0.104306	0.0543803	0.5	0.148064
TMEM135	9	0	0	0	0.000249252	0.00301872	0.0229312	93.4097	3206.85	0.099045	0.0420342	0.0653343	0.0420342	0	0.148298
CALHM2	18	0	0	0	0.000249252	0.0020771	0.0184447	163.109	8039.59	0.0688936	0.117007	0.100704	0.0688936	1	0.148549
UNC5C	37	0	0	0	0.000249252	0.00109806	0.0206879	134.824	8870.59	0.152288	0.0780371	0.139478	0.0765869	0.04	0.148571
WDR63	18	0	0	0	0.000249252	0.000900078	0.00797607	81.9513	3922.38	0.190697	0.262837	0.306126	0.190697	1	0.148601
FAM98A	21	0	0	0	0.000249252	0.00164981	0.0157029	-9.85949	6853.82	0.905201	0.0831634	0.143833	0.0831634	0	0.148623
SIRPB2	14	0	0	0	0.000249252	0.00149551	0.0154536	-45.6921	3614.18	0.447231	0.102197	0.164811	0.102197	0	0.148756
JPH3	37	0	0	0	0.000249252	0.000781439	0.00722832	107.036	7370.54	0.212489	0.203197	0.321861	0.188077	0.25	0.148926
EIF2AK3	20	0	0	0	0.000249252	0.000922233	0.00498504	113.862	4736.36	0.098034	0.231147	0.172497	0.098034	1	0.149082
SLC38A8	28	0	0	0	0.000249252	0.00108603	0.0206879	80.3648	6338.42	0.312769	0.0576225	0.0989466	0.0576225	0	0.149093
TFAP2E	17	0	0	0	0.000249252	0.000557152	0.0052343	86.0669	2420.39	0.0802191	0.30908	0.135907	0.0802191	1	0.149133
ADAMTSL2	51	0	0	0	0.000249252	0.00100678	0.0284148	-186.644	7877.53	0.0354748	0.269091	0.0674114	0.0354748	1	0.149145
CHFR	25	0	0	0	0.000249252	0.00214357	0.0418744	114.876	4269.37	0.0787287	0.108455	0.126434	0.0700105	0.5	0.149187
HDAC10	34	0	0	0	0.000249252	0.00199402	0.0171984	-121.845	19788.8	0.386402	0.0849617	0.130511	0.0849617	0	0.149276
BBS10	15	0	0	0	0.000249252	0.00161183	0.0107178	48.9772	4391.7	0.459873	0.258243	0.387689	0.258243	0	0.149626
OR7A10	18	0	0	0	0.000249252	0.000997009	0.00274177	-307.394	22448.2	0.0402032	0.0793419	0.0446925	0.0402032	1	0.149778
C1orf167	73	0	0	0	0.000249252	0.00328125	0.0498504	-264.208	20230.5	0.0632316	0.366996	0.116724	0.0632316	1	0.149808
PTPRR	26	0	0	0	0.000249252	0.00284723	0.0463609	-147.272	6801.46	0.0741408	0.131556	0.12312	0.0694381	0.5	0.150254
PDE4C	21	0	0	0	0.000249252	0.000403551	0.00174477	77.6763	2561.5	0.124842	0.367025	0.22285	0.124842	1	0.150454
PTCH1	51	0	0	0	0.000249252	0.000674447	0.0139581	107.527	7249.5	0.206632	0.4278	0.353979	0.206632	1	0.150533
RNF169	35	0	0	0	0.000249252	0.00121778	0.0264207	50.4152	6787.73	0.540586	0.14137	0.240025	0.14137	0	0.150656
CLUH	44	0	0	0	0.000249252	0.000821399	0.0201894	99.4405	6785.26	0.227354	0.310196	0.380374	0.227354	1	0.150705
PLIN2	19	0	0	0	0.000249252	0.00053786	0.00548355	94.8006	3242.77	0.0959596	0.359465	0.164213	0.0959596	1	0.150709
PKMYT1	35	0	0	0	0.000249252	0.00220054	0.0338983	51.6926	9050.81	0.586885	0.0808936	0.144321	0.0808936	0	0.150754
KIF6	30	0	0	0	0.000249252	0.0021768	0.0279163	111.533	6822.62	0.176923	0.087964	0.154293	0.0879466	0.01	0.150823
KRT77	20	0	0	0	0.000249252	0.00655533	0.0363908	95.4881	16157.7	0.452529	0.0648587	0.108708	0.0648587	0	0.150954
DDX28	17	0	0	0	0.000249252	0.000571814	0.00249252	-69.4138	2826.37	0.191667	0.0882966	0.155782	0.0882966	0	0.15111
LCN6	14	0	0	0	0.000249252	0.000836775	0.00398804	-55.7011	3148.84	0.320889	0.174686	0.276644	0.174686	0	0.151271
FIGNL1	26	0	0	0	0.000249252	0.00143799	0.0274177	84.5567	5050.35	0.23411	0.362766	0.381254	0.23411	1	0.15139
CHD1	24	0	0	0	0.000249252	0.00122549	0.0129611	-136.704	6323.22	0.0855874	0.749822	0.151234	0.0855874	1	0.151563
TBX5	17	0	0	0	0.000249252	0.00130491	0.0102193	100.052	4785.29	0.148081	0.177502	0.227828	0.136619	0.5	0.151584
LARGE2	44	0	0	0	0.000249252	0.00165979	0.0381356	128.208	9916.27	0.197927	0.180012	0.28551	0.16639	0.25	0.15161
SRP68	14	0	0	0	0.000249252	0.00194061	0.0114656	48.1992	5404.45	0.512057	0.14997	0.251726	0.14997	0	0.151679
FAIM	8	0	0	0	0.000249252	0.00230558	0.0164506	10.5522	2837.55	0.842971	0.358744	0.491876	0.358744	0	0.151746
PTPRQ	85	0	0	0	0.000249252	0.00190605	0.0239282	236.532	32659.1	0.190588	0.0823125	0.146782	0.0823125	0	0.15205
SRCAP	75	0	0	0	0.000249252	0.00076105	0.0102193	91.0158	14377.6	0.447819	0.0802431	0.150407	0.0802431	0	0.152284
XAF1	16	0	0	0	0.000249252	0.00264831	0.0281655	108.356	5291.06	0.136319	0.587137	0.228769	0.136319	1	0.152347
OXA1L	29	0	0	0	0.000249252	0.00196823	0.0299103	153.686	10463.9	0.132993	0.0958778	0.149788	0.092943	0.09	0.152372
TRIM51	27	0	0	0	0.000249252	0.00360954	0.0491027	73.9181	6936.54	0.374798	0.156976	0.27098	0.156976	0	0.152692
TRAPPC12	45	0	0	0	0.000249252	0.000636978	0.00847458	49.3694	6823.49	0.550066	0.068876	0.129914	0.068876	0	0.152773
GPRIN1	32	0	0	0	0.000249252	0.000669865	0.00274177	129.909	7195.91	0.125664	0.184244	0.20314	0.11399	0.25	0.152883
IQCE	45	0	0	0	0.000249252	0.0014512	0.0159521	106.552	15432.4	0.391049	0.14695	0.255809	0.14695	0	0.153128
ALPK3	77	0	0	0	0.000249252	0.0016606	0.0304088	-25.4046	20151	0.857966	0.0693417	0.125452	0.0693417	0	0.153147
COG5	23	0	0	0	0.000249252	0.000780268	0.00598205	135.979	4812.26	0.0499748	0.661115	0.0921673	0.0499748	1	0.153289
VPS45	16	0	0	0	0.000249252	0.000591974	0.00324028	-81.5585	2630.88	0.111817	0.13434	0.17249	0.0997731	0.5	0.153344
NIPSNAP3B	11	0	0	0	0.000249252	0.000838394	0.00274177	-2.04012	3055.82	0.97056	0.0664168	0.1192	0.0664168	0	0.153371
PSMD11	7	0	0	0	0.000249252	0.00121065	0.0057328	67.5928	1894.76	0.120464	0.344488	0.185978	0.120464	1	0.153408
PDYN	11	0	0	0	0.000249252	0.00169945	0.00872383	60.4017	3703.02	0.320909	0.0832747	0.134909	0.0832747	0	0.153492
DPP8	19	0	0	0	0.000249252	0.000432912	0.00324028	25.6003	2428.26	0.603402	0.0564903	0.10206	0.0564903	0	0.153593
SLC7A5	16	0	0	0	0.000249252	0.000638709	0.00324028	66.4972	2304.44	0.165983	0.396711	0.276583	0.165983	1	0.153608
CABIN1	65	0	0	0	0.000249252	0.00178695	0.0209372	-32.7075	30711.5	0.851946	0.126668	0.210094	0.126668	0	0.153653
TCP11	22	0	0	0	0.000249252	0.00108765	0.00623131	-79.1548	8275.17	0.384224	0.263731	0.388858	0.263731	0	0.153696
NHSL1	66	0	0	0	0.000249252	0.00121227	0.0196909	179.134	15179.7	0.145964	0.298302	0.256001	0.1456	0.5	0.153718
TAF9	3	0	0	0	0.000249252	0.00465271	0.0134596	3.93683	1947.23	0.928911	0.580698	0.676796	0.580698	0	0.153776
PDGFRB	38	0	0	0	0.000249252	0.00181692	0.0309073	-70.7366	11860.8	0.516008	0.105657	0.18758	0.105657	0	0.153815
MPP4	22	0	0	0	0.000249252	0.0013369	0.0211864	83.5855	4601.4	0.217869	0.115251	0.192164	0.115251	0	0.153913
SLC7A7	18	0	0	0	0.000249252	0.00166168	0.0186939	78.3633	4469.72	0.241148	0.536815	0.378286	0.241148	1	0.153947
CDK5RAP3	24	0	0	0	0.000249252	0.00224327	0.0433699	109.903	4264.46	0.092381	0.274101	0.163698	0.092381	1	0.154068
PLEKHM3	15	0	0	0	0.000249252	0.00186108	0.0169492	-127.355	4719.23	0.063758	0.0772025	0.0943013	0.054571	0.5	0.154519
RBM6	27	0	0	0	0.000249252	0.00165245	0.0147059	102.967	11195.6	0.330484	0.308094	0.465642	0.308094	0	0.154692
OR6V1	13	0	0	0	0.000249252	0.000901143	0.00299103	-59.3612	5394.76	0.418978	0.0901581	0.143449	0.0901581	0	0.154919
GPAT2	15	0	0	0	0.000249252	0.00289133	0.0254237	119.254	6004.03	0.123793	0.143975	0.185891	0.111222	0.5	0.155312
ZNF804A	31	0	0	0	0.000249252	0.00256489	0.031655	37.5827	8803.72	0.688752	0.089684	0.160182	0.089684	0	0.155448
PRR35	31	0	0	0	0.000249252	0.00352973	0.0428714	-115.541	10652.2	0.262936	0.212579	0.351704	0.212579	0	0.155471
RP4-539M6.19	12	0	0	0	0.000249252	0.000685444	0.00398804	-92.8642	2033.38	0.0394568	0.130639	0.0678517	0.0394568	1	0.15551
SLC6A15	23	0	0	0	0.000249252	0.00115956	0.0119641	142.684	7508.34	0.0996284	0.0622934	0.102934	0.0595175	0.09	0.155513
ANKRD26	39	0	0	0	0.000249252	0.00167446	0.0204387	-87.4926	12059.6	0.425614	0.102823	0.184511	0.102823	0	0.155538
ZNF512B	24	0	0	0	0.000249252	0.000675058	0.00847458	82.8132	4017.61	0.191376	0.578979	0.319903	0.191376	1	0.155605
RHOF	15	0	0	0	0.000249252	0.00152875	0.0159521	41.8333	3824.63	0.498763	0.0819795	0.133006	0.0819795	0	0.155691
NDUFA7	5	0	0	0	0.000249252	0.00319043	0.0147059	-13.5086	2567.46	0.789779	0.296006	0.394399	0.296006	0	0.15576
HIRIP3	16	0	0	0	0.000249252	0.00101259	0.00722832	60.9803	3569.27	0.307394	0.180848	0.284047	0.180848	0	0.155957
CLN6	20	0	0	0	0.000249252	0.00225573	0.0186939	-51.8815	7097.96	0.538021	0.142549	0.23341	0.142549	0	0.155988
CFAP58	25	0	0	0	0.000249252	0.00174477	0.0144566	161.458	7491.81	0.0621291	0.291543	0.110729	0.0621291	1	0.155998
SLC17A4	20	0	0	0	0.000249252	0.000922233	0.0109671	127.172	4746.12	0.0648973	0.0765595	0.0969325	0.055788	0.5	0.156312
SLC39A6	13	0	0	0	0.000249252	0.000843623	0.00473579	-96.2579	2785.6	0.0681823	0.584428	0.118657	0.0681823	1	0.156385
GPR182	16	0	0	0	0.000249252	0.000654287	0.00473579	0.334043	2306.46	0.99445	0.0881949	0.152953	0.0881949	0	0.156406
SPRED3	15	0	0	0	0.000249252	0.00259222	0.0319043	77.2458	4052.25	0.224952	0.238679	0.353609	0.221242	0.5	0.156407
HTRA1	19	0	0	0	0.000249252	0.000616571	0.00672981	55.3636	2884.45	0.302615	0.397304	0.471239	0.302615	1	0.156464
CHMP4A	12	0	0	0	0.000249252	0.00189016	0.0124626	-127.762	4004.9	0.043502	0.123189	0.0753853	0.043502	1	0.156504
ZNF337	33	0	0	0	0.000249252	0.00193359	0.0443669	-140.234	7208.26	0.0985895	0.178491	0.162882	0.0970755	0.5	0.156515
CCDC8	28	0	0	0	0.000249252	0.00501175	0.0468594	-89.1054	10103.5	0.375359	0.0972004	0.162282	0.0972004	0	0.156683
ZNFX1	52	0	0	0	0.000249252	0.000627924	0.00448654	-44.1395	9698.05	0.653999	0.067627	0.128357	0.067627	0	0.156943
WDCP	15	0	0	0	0.000249252	0.000614822	0.00398804	75.873	2685.53	0.143165	0.0875854	0.148149	0.0867415	0.09	0.156961
MRPL19	14	0	0	0	0.000249252	0.00297322	0.0171984	67.3979	6240.99	0.393583	0.0969923	0.162035	0.0969923	0	0.156975
ZNF562	13	0	0	0	0.000249252	0.000939489	0.00498504	-92.7735	3023.51	0.0915636	0.599141	0.152514	0.0915636	1	0.157097
NWD1	72	0	0	0	0.000249252	0.00357608	0.0473579	231.491	40097.8	0.247665	0.148282	0.253298	0.148282	0	0.157151
AQP1	13	0	0	0	0.000249252	0.00634635	0.0393819	102.541	5617.36	0.171269	0.170829	0.251693	0.153966	0.5	0.157188
TSPAN17	6	0	0	0	0.000249252	0.00294948	0.0164506	62.7347	2387.63	0.199184	0.396288	0.270936	0.199184	1	0.157207
MRPL21	16	0	0	0	0.000249252	0.000872383	0.00847458	-94.6165	3783.07	0.123972	0.0570643	0.0984239	0.0569052	0.04	0.157277
LDLRAD4	12	0	0	0	0.000249252	0.00255484	0.0134596	116.376	5072.19	0.102249	0.384027	0.169524	0.102249	1	0.157311
RPS14	3	0	0	0	0.000498504	0.00373878	0.00697906	7.07345	2481.36	0.887081	0.115002	0.171942	0.115002	0	0.157339
GPR142	31	0	0	0	0.000249252	0.0011739	0.00623131	115.771	8965.83	0.221461	0.260113	0.351035	0.208131	0.5	0.157472
KLF11	27	0	0	0	0.000249252	0.000581589	0.00299103	-123.125	4168.09	0.0565049	0.25865	0.104672	0.0565049	1	0.157478
OR2L5	19	0	0	0	0.000249252	0.00238757	0.0376371	93.6324	3949.8	0.136267	0.147635	0.214733	0.124818	0.5	0.157555
EXOC6	18	0	0	0	0.000249252	0.00160629	0.0159521	-68.7895	5171.69	0.338796	0.218673	0.347164	0.218673	0	0.157627
SLCO1B3	34	0	0	0	0.000249252	0.000535159	0.00473579	14.5045	4888.73	0.835662	0.0949844	0.171792	0.0949844	0	0.157714
TOP1MT	41	0	0	0	0.000249252	0.000917978	0.0147059	-176.499	8259.23	0.0521243	0.233536	0.0968423	0.0521243	1	0.158128
MCL1	12	0	0	0	0.000249252	0.00153706	0.0142074	72.2869	3278.37	0.206769	0.06897	0.112068	0.06897	0	0.158146
CDH17	25	0	0	0	0.000249252	0.000329013	0.000747757	-97.6178	2186.69	0.0368389	0.924686	0.0718639	0.0368389	1	0.158257
PCDHA8	34	0	0	0	0.000249252	0.000953023	0.00797607	61.1147	8066.92	0.496224	0.0639463	0.117733	0.0639463	0	0.158265
ATG4D	15	0	0	0	0.000249252	0.000598205	0.00224327	47.4808	2239.32	0.315684	0.207705	0.344703	0.207705	0	0.15834
OR2AG1	21	0	0	0	0.000249252	0.000486635	0.00224327	40.3976	4429.82	0.543876	0.0806673	0.14048	0.0806673	0	0.158364
BTBD8	51	0	0	0	0.000249252	0.00227259	0.0324028	-225.796	12832.6	0.0462355	0.532116	0.0879881	0.0462355	1	0.158497
EXOC3	23	0	0	0	0.000249252	0.000390134	0.000997009	78.2118	2231.45	0.0977854	0.238879	0.171848	0.0934585	0.5	0.158508
WFIKKN2	28	0	0	0	0.000249252	0.00170026	0.0206879	-139.34	7539.32	0.108546	0.28302	0.188441	0.108546	1	0.158682
ASB6	18	0	0	0	0.000249252	0.000692367	0.00722832	-13.9792	3188.62	0.804475	0.095204	0.164294	0.095204	0	0.158716
GJB2	27	0	0	0	0.000249252	0.00180016	0.0119641	-180.671	11301	0.089218	0.167138	0.149225	0.0824147	0.5	0.158785
ST3GAL5	8	0	0	0	0.000249252	0.00109048	0.00623131	60.9251	1998.76	0.172962	0.23982	0.26882	0.172962	1	0.15879
USH2A	200	0	0	0	0.000249252	0.00259098	0.0376371	521.019	92616.2	0.0868921	0.153096	0.138421	0.0738142	0.16	0.158796
PRPF18	6	0	0	0	0.000249252	0.00178631	0.00822532	-94.9615	2073.71	0.0370402	0.12138	0.053143	0.0370402	1	0.158895
OR2W3	19	0	0	0	0.000249252	0.000905179	0.00722832	99.7914	5709.01	0.186593	0.0547796	0.096211	0.0547796	0	0.159027
TRPC7	22	0	0	0	0.000249252	0.000464516	0.00274177	-116.937	3250.46	0.0402603	0.338789	0.0755036	0.0402603	1	0.159159
ZC2HC1C	11	0	0	0	0.000249252	0.00181274	0.00697906	54.9326	5279.37	0.449631	0.209139	0.334282	0.209139	0	0.15917
MS4A2	11	0	0	0	0.000249252	0.00299103	0.0274177	94.1063	3432.7	0.108229	0.0388634	0.0604709	0.0388634	0	0.15918
COPG2	19	0	0	0	0.000249252	0.000918298	0.00897308	-11.6474	3433.91	0.842448	0.0958036	0.162683	0.0958036	0	0.159184
TUT1	27	0	0	0	0.000249252	0.00114471	0.0147059	125.591	5815.88	0.0995917	0.311465	0.173728	0.0995917	1	0.159201
CR1L	28	0	0	0	0.000249252	0.00125516	0.0201894	115.353	6483.8	0.151981	0.111101	0.186296	0.106052	0.16	0.159236
THSD7A	51	0	0	0	0.000249252	0.00097746	0.031655	154.572	7581.62	0.0758639	0.128957	0.129048	0.0705743	0.5	0.159263
NOP9	26	0	0	0	0.000249252	0.000958662	0.0102193	96.488	5332.81	0.186408	0.0471568	0.0853038	0.0471568	0	0.159326
PDE1A	16	0	0	0	0.000249252	0.000778913	0.00548355	-29.0373	2926.12	0.591408	0.0811528	0.138755	0.0811528	0	0.159541
CEP72	32	0	0	0	0.000249252	0.00174477	0.023679	100.56	9388.14	0.299338	0.325688	0.462764	0.299338	1	0.159621
PAPSS2	19	0	0	0	0.000249252	0.00216456	0.0191924	131.019	5487.94	0.0769598	0.199822	0.12958	0.0769598	1	0.159689
IGSF9B	52	0	0	0	0.000249252	0.000517678	0.00299103	122.354	7897.69	0.168576	0.118536	0.198166	0.107784	0.09	0.159699
PPP1R3D	10	0	0	0	0.000249252	0.00127119	0.00498504	45.5889	2544.3	0.366099	0.326167	0.493962	0.326167	0	0.159918
FLAD1	18	0	0	0	0.000249252	0.00252022	0.0393819	42.0034	2895.61	0.435052	0.0755953	0.127822	0.0755953	0	0.160036
TRAFD1	19	0	0	0	0.000249252	0.00144304	0.0206879	30.12	3573.16	0.614344	0.254555	0.403237	0.254555	0	0.160137
NOX5	29	0	0	0	0.000249252	0.000962629	0.0139581	-115.052	5889.58	0.13383	0.124267	0.191488	0.108556	0.25	0.160153
BPIFA2	17	0	0	0	0.000249252	0.00126092	0.00997009	-175.532	7573.68	0.0436969	0.392134	0.0762729	0.0436969	1	0.16021
C10orf99	4	0	0	0	0.000249252	0.00498504	0.0181954	49.6652	2631.72	0.332981	0.531111	0.457896	0.332981	1	0.160458
FRRS1	19	0	0	0	0.000249252	0.00245317	0.0331505	116.662	5468.31	0.114653	0.113745	0.162488	0.0937193	0.25	0.160697
ARHGAP32	47	0	0	0	0.000249252	0.000466685	0.00249252	78.0571	6483.96	0.332358	0.0837504	0.156747	0.0837504	0	0.160764
FAM229B	3	0	0	0	0.000249252	0.0041542	0.0117149	71.4439	1914.05	0.102468	0.065588	0.0765921	0.065588	0	0.160992
DUPD1	8	0	0	0	0.000249252	0.00127742	0.00747757	52.4624	2519.54	0.295944	0.168294	0.254434	0.168294	0	0.161004
TUSC1	9	0	0	0	0.000249252	0.00232635	0.0189432	37.5412	2928.05	0.487823	0.13209	0.190217	0.13209	0	0.161007
OR2C1	16	0	0	0	0.000249252	0.00152667	0.0144566	110.848	3675.84	0.0675034	0.0775825	0.0984662	0.0573602	0.5	0.16105
LIG3	22	0	0	0	0.000249252	0.000396538	0.00124626	55.3442	2130.18	0.23048	0.0950552	0.172178	0.0950552	0	0.161064
ZNF784	13	0	0	0	0.000249252	0.00456323	0.0463609	13.5996	4803.27	0.844432	0.0955769	0.159998	0.0955769	0	0.161069
RBMXL1	11	0	0	0	0.000249252	0.00201668	0.0117149	72.904	4057.31	0.252398	0.254726	0.362931	0.247103	0.5	0.161193
CFAP221	31	0	0	0	0.000249252	0.00127842	0.0194417	-149.323	6463.45	0.0632612	0.104125	0.102189	0.0572093	0.5	0.161197
CCNJL	15	0	0	0	0.000249252	0.0036557	0.0346461	-36.4578	6173.79	0.64265	0.087709	0.152506	0.087709	0	0.161421
MYL7	10	0	0	0	0.000249252	0.000822532	0.00548355	-61.6466	2161.02	0.184803	0.0706549	0.111764	0.0706549	0	0.161702
ALG9	20	0	0	0	0.000249252	0.000510967	0.00423729	78.5641	2688.83	0.129746	0.101837	0.165651	0.0936787	0.16	0.161702
SSC5D	69	0	0	0	0.000249252	0.00166891	0.0221834	-255.01	24599.6	0.103971	0.54978	0.184112	0.103971	1	0.161709
CPXM2	42	0	0	0	0.000249252	0.00055785	0.00373878	-146.614	7151.15	0.0829608	0.518026	0.153975	0.0829608	1	0.161737
UST	10	0	0	0	0.000249252	0.00605683	0.0398804	-113.997	5360.43	0.119466	0.099165	0.150092	0.0899269	0.25	0.161773
NRG2	37	0	0	0	0.000249252	0.00218938	0.0443669	120.726	9608.23	0.218089	0.183921	0.306266	0.177881	0.25	0.161785
NKPD1	10	0	0	0	0.000249252	0.000972084	0.00448654	65.1796	2141.26	0.158964	0.0997603	0.167109	0.0995273	0.04	0.161798
TNS1	75	0	0	0	0.000249252	0.00229312	0.0421236	198.75	23469.6	0.194513	0.115641	0.202732	0.114145	0.04	0.161879
TXNRD3	28	0	0	0	0.000249252	0.00146881	0.0279163	-107.894	6200.7	0.17063	0.754276	0.290099	0.17063	1	0.161965
DENND3	45	0	0	0	0.000249252	0.000587128	0.0052343	120.314	6876.27	0.146806	0.157789	0.220016	0.124122	0.25	0.162036
MAPK7	23	0	0	0	0.000249252	0.000357623	0.000747757	48.8069	2206.88	0.298831	0.180899	0.311425	0.180899	0	0.162038
PREPL	42	0	0	0	0.000249252	0.000468832	0.0057328	-49.545	5300.84	0.496189	0.0697385	0.130253	0.0697385	0	0.162165
SEH1L	8	0	0	0	0.000249252	0.00230558	0.0154536	115.766	3421.03	0.0477878	0.0982996	0.0701789	0.0477878	1	0.162346
ACTR5	24	0	0	0	0.000249252	0.00168245	0.023679	45.8902	6450.68	0.567749	0.143063	0.240903	0.143063	0	0.162407
CCND3	12	0	0	0	0.000249252	0.00340645	0.024676	103.678	4513.07	0.122757	0.309863	0.190323	0.122757	1	0.16246
SCAF4	18	0	0	0	0.000249252	0.000581589	0.00348953	67.8454	3005.12	0.215855	0.234189	0.336888	0.202888	0.5	0.162611
DYRK2	7	0	0	0	0.000249252	0.0028486	0.0144566	15.5074	3320.11	0.787829	0.143942	0.219486	0.143942	0	0.163239
DUS1L	27	0	0	0	0.000249252	0.00125549	0.0159521	38.6028	5520.9	0.603388	0.11273	0.194176	0.11273	0	0.163306
FGB	14	0	0	0	0.000249252	0.000836775	0.00448654	-111.868	2942.77	0.0391896	0.31363	0.0707378	0.0391896	1	0.163709
PGM2L1	13	0	0	0	0.000249252	0.00352788	0.0381356	106.871	3758.04	0.081277	0.126962	0.131956	0.0770721	0.5	0.164054
PDHA1	8	0	0	0	0.000498504	0.00604437	0.0438684	-25.8906	5050.36	0.715621	0.139062	0.219636	0.139062	0	0.164133
PTTG1	7	0	0	0	0.000249252	0.00313346	0.0199402	96.2175	2460.59	0.0524161	0.0977042	0.0708447	0.0524161	1	0.164205
NPHS2	19	0	0	0	0.000249252	0.00224327	0.0329013	-17.7986	4569.91	0.792328	0.0867673	0.151906	0.0867673	0	0.164212
MRPL3	24	0	0	0	0.000249252	0.00198363	0.0171984	-67.4643	11508	0.529421	0.507458	0.677922	0.507458	0	0.164278
CHRNE	26	0	0	0	0.000249252	0.00166807	0.0244267	7.07871	7019.26	0.932666	0.0997482	0.170879	0.0997482	0	0.164439
OSBPL5	29	0	0	0	0.000249252	0.00214013	0.0271685	57.7032	10274.3	0.569168	0.104614	0.182363	0.104614	0	0.164619
GPR146	24	0	0	0	0.000249252	0.0020044	0.031655	-137.893	6049.25	0.0762399	0.0926445	0.112939	0.0622873	0.25	0.164668
CARD14	59	0	0	0	0.000249252	0.00169407	0.0373878	217.665	14016.9	0.0659889	0.544915	0.121051	0.0659889	1	0.164708
TRABD2A	22	0	0	0	0.000249252	0.00324028	0.0376371	79.3716	6189.83	0.313047	0.072674	0.125419	0.072674	0	0.164727
JARID2	24	0	0	0	0.000249252	0.00125665	0.0154536	-149.704	5998.62	0.0532501	0.634064	0.0941655	0.0532501	1	0.164727
CALR3	9	0	0	0	0.000249252	0.00116318	0.0052343	-89.4368	2799.69	0.0909727	0.132635	0.141005	0.0888218	0.5	0.164791
B4GALT4	9	0	0	0	0.000249252	0.00108009	0.0057328	60.5626	2563.8	0.231663	0.507207	0.356891	0.231663	1	0.164832
HDAC11	14	0	0	0	0.000249252	0.00379219	0.0486042	47.1113	2423.42	0.338568	0.482406	0.504919	0.338568	1	0.165038
KCNB1	16	0	0	0	0.000249252	0.0045177	0.0269192	-212.89	12122.6	0.0531674	0.12047	0.086219	0.0531674	1	0.165049
MAP1A	83	0	0	0	0.000249252	0.00216519	0.0274177	-321.973	24417.6	0.0393532	0.964127	0.0780472	0.0393532	1	0.165085
SBNO2	42	0	0	0	0.000249252	0.000480701	0.00373878	92.934	5715.02	0.218951	0.119097	0.215801	0.118678	0.01	0.165163
FCRL3	34	0	0	0	0.000249252	0.00224327	0.0488534	151.414	7614.83	0.0827154	0.49008	0.149393	0.0827154	1	0.165188
SERPINF1	21	0	0	0	0.000249252	0.00219579	0.0338983	135.53	5160.1	0.0591987	0.158316	0.103421	0.0591987	1	0.165453
NFKBIB	9	0	0	0	0.000249252	0.00127396	0.00797607	-74.4839	2403.27	0.128672	0.0636028	0.101549	0.0636028	0	0.165586
SMAD9	17	0	0	0	0.000249252	0.000557152	0.00274177	-103.693	2527.04	0.0391385	0.948102	0.0712992	0.0391385	1	0.165678
T	16	0	0	0	0.000249252	0.000701022	0.00697906	-10.3502	2327.62	0.830132	0.199121	0.325279	0.199121	0	0.165693
SRFBP1	21	0	0	0	0.000249252	0.00263495	0.0396311	164.449	6555.15	0.0422407	0.538413	0.076623	0.0422407	1	0.165849
OR4C46	20	0	0	0	0.000249252	0.00139581	0.00772682	112.988	5729.95	0.13553	0.163367	0.205288	0.12332	0.5	0.165975
EBF4	14	0	0	0	0.000249252	0.000872383	0.0057328	13.1283	3063.28	0.812501	0.094654	0.160594	0.094654	0	0.165978
CLPX	14	0	0	0	0.000249252	0.00115724	0.00623131	24.0756	3836.5	0.697502	0.159817	0.260151	0.159817	0	0.166238
LRP6	23	0	0	0	0.000249252	0.00036846	0.00149551	28.5844	2556.04	0.571811	0.105682	0.191771	0.105682	0	0.166418
KCNK15	14	0	0	0	0.000249252	0.000587523	0.00398804	25.2839	2073.68	0.578737	0.121457	0.207681	0.121457	0	0.166519
PRELP	16	0	0	0	0.000249252	0.00397246	0.0294118	-112.849	8233.1	0.213609	0.295411	0.34481	0.213609	1	0.166588
OCRL	4	0	0	0	0.000498504	0.00274177	0.00947159	62.2915	4210.94	0.337091	0.0923102	0.134947	0.0923102	0	0.166632
OR4E2	14	0	0	0	0.000249252	0.000747757	0.00498504	54.0173	2671.52	0.295982	0.504476	0.452739	0.295982	1	0.166892
IGFALS	42	0	0	0	0.000249252	0.000682476	0.00872383	-58.276	6556.35	0.471702	0.243105	0.403261	0.243105	0	0.167039
RASA3	33	0	0	0	0.000249252	0.000362549	0.00249252	-115.176	3128.93	0.0394913	0.998301	0.0742398	0.0394913	1	0.167058
CHDH	17	0	0	0	0.000249252	0.00143687	0.0129611	-22.5305	5096.23	0.752301	0.0939678	0.157019	0.0939678	0	0.167248
EPS15	25	0	0	0	0.000249252	0.00177468	0.0206879	52.7285	5569.76	0.479862	0.238434	0.36409	0.238434	0	0.167376
BVES	13	0	0	0	0.000249252	0.00116957	0.0119641	54.369	2936.07	0.315674	0.556782	0.457156	0.315674	1	0.167402
ADRB2	10	0	0	0	0.000249252	0.00149551	0.0124626	-104.005	2554.16	0.0395967	0.116386	0.0556373	0.0395967	1	0.167452
IFNL2	13	0	0	0	0.000249252	0.00116957	0.00797607	97.8084	4115.39	0.127346	0.0902157	0.149301	0.0865759	0.16	0.167622
TSPYL5	12	0	0	0	0.000249252	0.00213942	0.0107178	-81.6193	4481.66	0.22277	0.0915053	0.155372	0.0915053	0	0.167688
CDC7	17	0	0	0	0.000249252	0.000571814	0.00398804	-24.5913	2577.89	0.628145	0.0759554	0.135509	0.0759554	0	0.1678
OR6X1	14	0	0	0	0.000249252	0.00126406	0.0127119	76.3533	3291.79	0.183256	0.268963	0.290821	0.183256	1	0.167837
CDK7	6	0	0	0	0.000249252	0.00531738	0.0271685	-90.0604	3116.82	0.106709	0.192474	0.161081	0.106709	1	0.168158
TMTC3	19	0	0	0	0.000249252	0.00115443	0.0149551	61.5847	3978.29	0.32887	0.072254	0.122841	0.072254	0	0.168165
PGAP1	28	0	0	0	0.000249252	0.000543014	0.00697906	100.858	3478.61	0.0872577	0.282901	0.153294	0.0872577	1	0.168218
KLK13	9	0	0	0	0.000249252	0.00429268	0.0333998	-97.4237	2901.61	0.0705115	0.12032	0.112148	0.0705115	1	0.168246
DACT1	26	0	0	0	0.000249252	0.00223368	0.0491027	97.9005	3534.86	0.0996322	0.0932358	0.135676	0.0744903	0.25	0.168271
MCHR2	10	0	0	0	0.000249252	0.00229312	0.0201894	-57.9607	2502.92	0.246645	0.0953727	0.141324	0.0953727	0	0.168565
WDR24	25	0	0	0	0.000249252	0.000498504	0.00224327	-115.926	3188.02	0.0400577	0.953014	0.0751684	0.0400577	1	0.168806
TMEM71	15	0	0	0	0.000249252	0.00216019	0.0204387	-16.3641	5165.76	0.819895	0.13861	0.230935	0.13861	0	0.169081
OSBPL1A	21	0	0	0	0.000249252	0.00296729	0.0264207	42.934	8791.69	0.647029	0.0832078	0.148387	0.0832078	0	0.169128
PTPRJ	49	0	0	0	0.000249252	0.000508678	0.00548355	105.545	7229.06	0.214475	0.229566	0.341193	0.19692	0.25	0.169143
CFAP100	31	0	0	0	0.000249252	0.000940726	0.00548355	108.39	6979.5	0.194489	0.417501	0.325804	0.194489	1	0.169392
LIF	14	0	0	0	0.000249252	0.000925794	0.00747757	64.8761	3335.99	0.261336	0.45109	0.404979	0.261336	1	0.169517
METTL23	10	0	0	0	0.000249252	0.00169492	0.0104686	-7.70904	3235.4	0.892193	0.111282	0.177354	0.111282	0	0.169539
MAP3K1	35	0	0	0	0.000249252	0.00175901	0.02667	155.568	7106.75	0.0649834	0.214793	0.116555	0.0649834	1	0.169542
RHBDL1	13	0	0	0	0.000249252	0.00141882	0.00648056	119.29	3628.36	0.0476607	0.133275	0.084819	0.0476607	1	0.169675
AMOTL2	44	0	0	0	0.000249252	0.000832729	0.00997009	163.331	9245.24	0.0893804	0.128607	0.138836	0.0754237	0.25	0.169684
PAM	31	0	0	0	0.000249252	0.00340109	0.0428714	227.048	13977.2	0.0547991	0.557334	0.0930668	0.0547991	1	0.16969
SYTL5	12	0	0	0	0.000498504	0.00353107	0.0164506	-19.3684	13563.5	0.867916	0.104929	0.1785	0.104929	0	0.169698
DHRS4	11	0	0	0	0.000249252	0.0032856	0.0189432	137.523	5506.97	0.0638564	0.280158	0.105239	0.0638564	1	0.170251
DMAP1	11	0	0	0	0.000249252	0.00192604	0.0149551	-63.0705	3347.94	0.275701	0.685397	0.428257	0.275701	1	0.170322
ANKAR	43	0	0	0	0.000249252	0.00360546	0.0456132	187.103	14921.8	0.125599	0.269202	0.220872	0.123883	0.5	0.170488
MAP4K5	24	0	0	0	0.000249252	0.00122549	0.0107178	55.7432	5480.38	0.451459	0.100279	0.171816	0.100279	0	0.170545
KIF13A	36	0	0	0	0.000249252	0.00207018	0.0366401	128.606	9320.91	0.182831	0.169828	0.262979	0.151687	0.25	0.170552
KDR	43	0	0	0	0.000249252	0.00133321	0.0376371	68.7332	6935.64	0.409189	0.185036	0.319171	0.185036	0	0.170684
PCDHA11	47	0	0	0	0.000249252	0.00108716	0.0251745	-201.421	9701.97	0.040863	0.856994	0.0778394	0.040863	1	0.170701
SLC22A11	27	0	0	0	0.000249252	0.000627746	0.00348953	-105.606	3835.59	0.0881576	0.411454	0.158823	0.0881576	1	0.170722
PRC1	22	0	0	0	0.000249252	0.00232258	0.0169492	140.21	8835.65	0.135797	0.240119	0.229473	0.135797	1	0.170768
LRRC23	13	0	0	0	0.000249252	0.00065189	0.00498504	63.4202	2524.21	0.206839	0.0637429	0.107531	0.0637429	0	0.170771
EFHB	34	0	0	0	0.000249252	0.000835728	0.00997009	102.439	9193	0.285336	0.0742104	0.126719	0.0742104	0	0.170888
POLD3	11	0	0	0	0.000249252	0.00222061	0.0154536	-14.5228	4490.23	0.82842	0.102021	0.168077	0.102021	0	0.170923
HDGF	9	0	0	0	0.000249252	0.00274177	0.0214357	-105.772	2937.09	0.0509736	0.0591987	0.0693212	0.0483614	0.5	0.170999
NOC2L	42	0	0	0	0.000249252	0.00166168	0.0483549	3.05873	6571.04	0.9699	0.063878	0.121008	0.063878	0	0.171095
GRAMD1A	39	0	0	0	0.000249252	0.000997009	0.0229312	148.103	6475.87	0.0657078	0.435504	0.11836	0.0657078	1	0.171403
ZNF727	24	0	0	0	0.000249252	0.0022952	0.0221834	200.068	11412.3	0.0610962	0.22703	0.108748	0.0610962	1	0.171493
RASGRP4	26	0	0	0	0.000249252	0.0015051	0.023679	81.1466	5677.88	0.281523	0.464051	0.435861	0.281523	1	0.171746
DSG3	38	0	0	0	0.000249252	0.00190219	0.0363908	-203.681	11059.2	0.0527677	0.186075	0.0920592	0.0527677	1	0.171832
HCN1	9	0	0	0	0.000249252	0.0010524	0.00598205	50.4861	1758.68	0.228641	0.091785	0.148562	0.091785	0	0.172232
KRTAP1-4	5	0	0	0	0.000249252	0.00314058	0.0147059	74.5481	2015.4	0.0968004	0.128936	0.124043	0.0968004	1	0.172468
ANAPC1	34	0	0	0	0.000249252	0.00119494	0.0132104	139.311	7823.48	0.115253	0.480026	0.200118	0.115253	1	0.172556
ZFP28	25	0	0	0	0.000249252	0.000987039	0.0144566	41.7211	4612.71	0.53902	0.170806	0.288522	0.170806	0	0.172586
OR52N4	21	0	0	0	0.000249252	0.0077743	0.0366401	9.36538	22941.7	0.950697	0.160821	0.244923	0.160821	0	0.172863
MMP9	25	0	0	0	0.000249252	0.00398804	0.0483549	-147.836	13356.1	0.200824	0.131555	0.213557	0.131555	0	0.172918
ORM2	10	0	0	0	0.000249252	0.000997009	0.00398804	49.1171	2400.42	0.316097	0.18319	0.30163	0.18319	0	0.173123
LMNTD2	49	0	0	0	0.000249252	0.00366757	0.0433699	-280.469	24199.2	0.0713958	0.0938517	0.10616	0.0638822	0.25	0.173442
RNF168	15	0	0	0	0.000249252	0.000681289	0.00299103	84.8976	2948.89	0.117962	0.262947	0.205214	0.117962	1	0.173452
CXorf57	8	0	0	0	0.000498504	0.00105932	0.00199402	-139.771	4700.51	0.0414839	0.590715	0.0746706	0.0414839	1	0.173502
IFIT2	12	0	0	0	0.000249252	0.00174477	0.00947159	-27.9829	4507.15	0.676815	0.17936	0.278258	0.17936	0	0.173512
UBASH3B	13	0	0	0	0.000249252	0.000786103	0.00423729	-83.9337	2302.86	0.080282	0.0849755	0.113942	0.0660927	0.25	0.173516
UNC80	73	0	0	0	0.000249252	0.000573622	0.00972084	-118.439	15212.6	0.33692	0.205439	0.346099	0.205439	0	0.173525
FN3KRP	19	0	0	0	0.000249252	0.00163982	0.0139581	43.3827	5766.31	0.567793	0.0988137	0.164831	0.0988137	0	0.173594
ZNF81	8	0	0	0	0.000498504	0.00704138	0.0199402	-139.039	13978.1	0.23959	0.162861	0.262104	0.162861	0	0.173719
DRC7	49	0	0	0	0.000249252	0.00132765	0.0418744	-174.406	7635.86	0.0459481	0.942946	0.0880142	0.0459481	1	0.174023
TLDC1	45	0	0	0	0.000249252	0.00193863	0.0269192	116.721	14169.2	0.326809	0.176402	0.303553	0.176402	0	0.174159
COBL	64	0	0	0	0.000249252	0.00213812	0.0463609	156.137	16186.8	0.219737	0.125273	0.22465	0.124872	0.01	0.174237
GPR33	15	0	0	0	0.000249252	0.000648056	0.00299103	-40.465	3217.67	0.475623	0.183455	0.295459	0.183455	0	0.174263
IMMT	20	0	0	0	0.000249252	0.000498504	0.00299103	77.3216	3091.68	0.164345	0.230383	0.270907	0.158456	0.5	0.174347
USHBP1	35	0	0	0	0.000249252	0.000484262	0.00299103	54.9309	4311.94	0.402858	0.0937001	0.170704	0.0937001	0	0.174377
RCL1	25	0	0	0	0.000249252	0.00118644	0.00797607	157.997	6337.55	0.0471819	0.239472	0.0871776	0.0471819	1	0.174397
GOLGA8S	14	0	0	0	0.000249252	0.0028842	0.0171984	-168.72	7200.79	0.0467814	0.246724	0.0825842	0.0467814	1	0.174481
CD93	24	0	0	0	0.000249252	0.000945081	0.00797607	-16.9938	5069.1	0.81135	0.0971375	0.169181	0.0971375	0	0.174608
OR10A5	14	0	0	0	0.000249252	0.00101481	0.00922233	47.8594	3271.23	0.402716	0.381044	0.56003	0.381044	0	0.174756
MAPK13	14	0	0	0	0.000249252	0.0018872	0.0169492	86.1835	4197.69	0.18345	0.203346	0.285843	0.17571	0.5	0.174813
TTYH2	21	0	0	0	0.000249252	0.00312159	0.029661	148.304	7527.89	0.0873961	0.249066	0.151844	0.0873961	1	0.174843
ZSCAN1	30	0	0	0	0.000249252	0.00125457	0.0139581	-126.002	6808.59	0.126751	0.236183	0.218199	0.126751	1	0.174927
CLGN	15	0	0	0	0.000249252	0.00820871	0.0481057	-164.221	7664.41	0.0606806	0.183095	0.101888	0.0606806	1	0.175155
DHX37	42	0	0	0	0.000249252	0.0022492	0.0376371	140.627	11171.7	0.183359	0.392374	0.315168	0.183359	1	0.175419
ADAMTSL3	52	0	0	0	0.000249252	0.00173518	0.0244267	220.882	12685.6	0.0498644	0.399907	0.0941972	0.0498644	1	0.175488
LAIR2	7	0	0	0	0.000249252	0.0134596	0.0466102	-109.004	5828.28	0.153346	0.0847656	0.10451	0.0847656	0	0.175581
POMZP3	6	0	0	0	0.000249252	0.00332336	0.0119641	76.8854	4141.4	0.232192	0.286669	0.34532	0.232192	1	0.175668
NTSR2	25	0	0	0	0.000249252	0.000458624	0.00348953	94.8404	4335.46	0.149761	0.452758	0.257938	0.149761	1	0.175685
CCL26	5	0	0	0	0.000249252	0.00209372	0.00947159	48.6582	2050.75	0.282606	0.505004	0.38718	0.282606	1	0.175722
TM4SF19	10	0	0	0	0.000249252	0.0029661	0.0181954	100.413	4698.68	0.142952	0.0765924	0.12758	0.0765924	0	0.175906
BHLHB9	11	0	0	0	0.000498504	0.0026738	0.0199402	72.4984	9146.7	0.448423	0.10821	0.180729	0.10821	0	0.17605
IGLV2-8	10	0	0	0	0.000249252	0.00488534	0.022682	25.3856	6269.66	0.748513	0.0962559	0.159273	0.0962559	0	0.176062
WDR25	19	0	0	0	0.000249252	0.00456525	0.0358923	69.6883	9907.96	0.483857	0.297026	0.438	0.297026	0	0.17611
EXOC6B	20	0	0	0	0.000249252	0.000822532	0.0052343	137.714	5459	0.0623367	0.219075	0.10862	0.0623367	1	0.176223
MMRN2	28	0	0	0	0.000249252	0.00150442	0.0331505	-64.2947	4130	0.317087	0.755146	0.495457	0.317087	1	0.176328
SH3RF3	29	0	0	0	0.000249252	0.00122048	0.00947159	-5.31525	7669.39	0.951603	0.0809834	0.144031	0.0809834	0	0.176481
AHSG	10	0	0	0	0.000249252	0.00186939	0.00872383	-82.5536	3499.19	0.162843	0.0858477	0.135989	0.0858477	0	0.176481
TEDDM1	7	0	0	0	0.000249252	0.00124626	0.00697906	72.0598	2008.75	0.107881	0.137871	0.161669	0.107881	1	0.176547
OBSL1	86	0	0	0	0.000249252	0.00110714	0.0137089	-140.857	21170	0.332996	0.162216	0.282136	0.162216	0	0.176623
CCDC159	12	0	0	0	0.000249252	0.00348953	0.0363908	48.2667	3233.5	0.395986	0.348293	0.522448	0.348293	0	0.176738
COMMD3	7	0	0	0	0.000249252	0.00345392	0.0211864	-37.8555	2777	0.472537	0.190232	0.262846	0.190232	0	0.176754
SERPINB10	29	0	0	0	0.000249252	0.00207137	0.0159521	190.171	14271.4	0.111411	0.237049	0.186919	0.111411	1	0.176949
TNS2	57	0	0	0	0.000249252	0.00190219	0.0493519	87.0597	12373.5	0.433829	0.193205	0.328881	0.193205	0	0.176956
REXO1	57	0	0	0	0.000249252	0.00107572	0.0122134	-190.643	12920	0.0934998	0.469326	0.170806	0.0934998	1	0.176971
AMBN	28	0	0	0	0.000249252	0.00230558	0.0488534	126.129	5168.48	0.0793594	0.195961	0.141538	0.0776172	0.5	0.177023
ODF2L	27	0	0	0	0.000249252	0.000923156	0.00623131	-131.239	7714.27	0.135118	0.135823	0.190873	0.109349	0.25	0.177269
ARFGAP1	27	0	0	0	0.000249252	0.00110779	0.0164506	-68.0501	5590.11	0.362737	0.205675	0.337331	0.205675	0	0.177327
LYPD4	13	0	0	0	0.000249252	0.0035087	0.0361416	-111.723	3736.95	0.067609	0.253811	0.113115	0.067609	1	0.177401
ZNF189	15	0	0	0	0.000249252	0.000764374	0.0057328	-45.6107	2770.77	0.386218	0.0871613	0.149541	0.0871613	0	0.177508
SP4	16	0	0	0	0.000249252	0.000545239	0.00249252	79.1634	2389.24	0.105329	0.263757	0.185971	0.105329	1	0.17771
DEAF1	14	0	0	0	0.000249252	0.00137089	0.00797607	-113.08	4374.27	0.0873118	0.488467	0.147868	0.0873118	1	0.178052
FNIP2	33	0	0	0	0.000249252	0.0045092	0.0381356	-155.116	12072	0.158015	0.310414	0.271759	0.158015	1	0.178121
C16orf62	50	0	0	0	0.000249252	0.00152542	0.0179462	-74.1257	18124.1	0.581904	0.135027	0.225486	0.135027	0	0.178186
FAM101A	8	0	0	0	0.000249252	0.00292871	0.0199402	-110.826	3178.61	0.0493312	0.0923999	0.0737054	0.0493312	1	0.178415
CLMP	11	0	0	0	0.000249252	0.00192604	0.0162014	66.8039	3235.38	0.24021	0.496284	0.356943	0.24021	1	0.17842
HCK	16	0	0	0	0.000249252	0.00235232	0.0281655	-30.8615	4019.23	0.626404	0.152817	0.239439	0.152817	0	0.17852
PLA1A	25	0	0	0	0.000249252	0.00217348	0.0309073	151.238	6586.07	0.0623805	0.109841	0.102556	0.0579104	0.5	0.178619
CHP2	9	0	0	0	0.000249252	0.00127396	0.00772682	43.8974	2655.34	0.394281	0.309989	0.466032	0.309989	0	0.178707
ASCC1	17	0	0	0	0.000249252	0.0036948	0.0353938	-159.915	9383.88	0.0987759	0.0745024	0.111052	0.0726283	0.09	0.178712
MIEF2	32	0	0	0	0.000249252	0.00134752	0.0164506	95.4927	8149.71	0.290152	0.151997	0.259642	0.151997	0	0.178822
LRRC56	31	0	0	0	0.000249252	0.00348149	0.0428714	-175.834	15762.9	0.161362	0.438388	0.272587	0.161362	1	0.178871
AGPAT2	11	0	0	0	0.000249252	0.000770416	0.00548355	53.0548	2068.97	0.243453	0.065942	0.102769	0.065942	0	0.1789
TTLL4	48	0	0	0	0.000249252	0.000763335	0.00598205	-175.339	9435.4	0.0710607	0.449584	0.133826	0.0710607	1	0.178997
DYTN	29	0	0	0	0.000249252	0.00276756	0.0363908	-193.023	12044.3	0.0786095	0.359926	0.135046	0.0786095	1	0.17903
MINA	25	0	0	0	0.000249252	0.00195414	0.0169492	-111.49	7885.58	0.209297	0.350123	0.329251	0.209297	1	0.179137
CGB1	11	0	0	0	0.000249252	0.00172211	0.00822532	-90.3925	3769.67	0.140954	0.368218	0.226942	0.140954	1	0.179252
KRTAP1-5	12	0	0	0	0.000249252	0.00303257	0.0147059	170.535	9010.04	0.0724005	0.124758	0.0985439	0.0724005	1	0.1794
PRSS33	11	0	0	0	0.000249252	0.00106499	0.00772682	-95.4441	2232.06	0.043362	0.131846	0.0646808	0.043362	1	0.179439
RBM38	13	0	0	0	0.000249252	0.00082445	0.00598205	10.6217	2712.9	0.838409	0.199032	0.323671	0.199032	0	0.179462
CST9	8	0	0	0	0.000249252	0.00109048	0.00672981	75.461	1982.21	0.0900919	0.064163	0.0887867	0.064163	0	0.179494
CCDC187	66	0	0	0	0.000249252	0.0017561	0.0451147	217.61	18150.5	0.106261	0.181074	0.174848	0.0945528	0.25	0.179673
VWA2	43	0	0	0	0.000249252	0.00175056	0.0171984	-32.4479	13938.5	0.78344	0.0760745	0.13954	0.0760745	0	0.179717
SUN1	42	0	0	0	0.000249252	0.000919859	0.00922233	-65.5335	8750.25	0.48357	0.115051	0.205544	0.115051	0	0.179743
AFTPH	29	0	0	0	0.000249252	0.000971224	0.00598205	99.3217	8005.09	0.266957	0.223236	0.367139	0.223236	0	0.17986
OCA2	37	0	0	0	0.000249252	0.000619762	0.00722832	-154.649	6431.16	0.0538025	0.227213	0.0989834	0.0538025	1	0.180047
PDLIM2	29	0	0	0	0.000249252	0.00104858	0.0209372	92.7205	4764.07	0.179161	0.318255	0.303383	0.179161	1	0.180416
PMVK	6	0	0	0	0.000249252	0.00191093	0.00722832	12.8585	2398.15	0.792879	0.22673	0.341066	0.22673	0	0.180754
RNLS	19	0	0	0	0.000249252	0.000734638	0.00623131	55.4127	3868.02	0.372944	0.206019	0.339139	0.206019	0	0.180761
NSUN2	20	0	0	0	0.000249252	0.00105932	0.00797607	-82.5201	4903.74	0.238634	0.0675385	0.118022	0.0675385	0	0.180891
MCM3AP	56	0	0	0	0.000249252	0.000645385	0.00648056	111.888	9602.22	0.253527	0.337549	0.41795	0.253527	1	0.180893
UHRF1BP1	45	0	0	0	0.000249252	0.00212695	0.0421236	-217.822	12495	0.0513372	0.75326	0.097983	0.0513372	1	0.181103
CHRM3	12	0	0	0	0.000249252	0.0014332	0.0137089	87.9034	2567.45	0.0827725	0.229422	0.131516	0.0827725	1	0.181259
SMG1	69	0	0	0	0.000249252	0.00137992	0.0381356	-88.679	12880.5	0.434588	0.116801	0.208768	0.116801	0	0.181279
HEY1	9	0	0	0	0.000249252	0.00135704	0.00697906	-13.7415	2508	0.783784	0.147452	0.229403	0.147452	0	0.181393
ITPR2	50	0	0	0	0.000249252	0.00142074	0.0431206	-172.713	7815.15	0.0507376	0.240693	0.0937302	0.0507376	1	0.181396
CTNS	18	0	0	0	0.000249252	0.0031295	0.0438684	129.744	5671.95	0.0849351	0.293515	0.133966	0.0849351	1	0.181402
TRIM34	17	0	0	0	0.000249252	0.00435458	0.0319043	-52.0956	8065.83	0.561871	0.179774	0.28202	0.179774	0	0.181808
GJD3	14	0	0	0	0.000249252	0.00359635	0.0186939	-12.3491	11511.8	0.908368	0.169057	0.251436	0.169057	0	0.181866
TTLL2	35	0	0	0	0.000249252	0.00149551	0.0229312	-163.68	12795.9	0.147904	0.37159	0.238714	0.147904	1	0.182044
VPS52	17	0	0	0	0.000249252	0.000689109	0.00448654	37.7033	2755.04	0.472563	0.321981	0.488074	0.321981	0	0.182099
RTTN	74	0	0	0	0.000249252	0.00228706	0.0436191	-11.5984	27896.8	0.944638	0.0820258	0.14688	0.0820258	0	0.182178
DEGS1	8	0	0	0	0.000249252	0.00158898	0.00772682	30.7999	2757.53	0.557521	0.248515	0.374477	0.248515	0	0.182242
CCDC174	22	0	0	0	0.000249252	0.000793075	0.00548355	-118.559	4354.9	0.0724028	0.262468	0.128959	0.0724028	1	0.182289
FCAMR	34	0	0	0	0.000249252	0.00230192	0.0299103	73.2365	12457.8	0.511724	0.169293	0.290361	0.169293	0	0.18231
ITGA10	36	0	0	0	0.000249252	0.00108009	0.00947159	-146.772	9312.76	0.128282	0.287863	0.225658	0.128282	1	0.182313
CFAP69	28	0	0	0	0.000249252	0.000543014	0.00498504	-62.8579	3956.56	0.317643	0.472468	0.49992	0.317643	1	0.182363
ETV5	15	0	0	0	0.000249252	0.000747757	0.00473579	36.9	3228.82	0.516088	0.202025	0.324465	0.202025	0	0.182454
ADAMTS10	39	0	0	0	0.000249252	0.00204515	0.0438684	-205.816	10634.5	0.0459541	0.577033	0.086681	0.0459541	1	0.182516
CCDC91	16	0	0	0	0.000249252	0.00160456	0.0174477	-24.0251	4645.48	0.724469	0.251136	0.396455	0.251136	0	0.182833
CYSLTR2	17	0	0	0	0.000249252	0.00350419	0.0261715	131.815	18522.2	0.332774	0.30903	0.419615	0.30903	0	0.182894
MYO6	28	0	0	0	0.000249252	0.00114834	0.0122134	141.061	7105.25	0.094236	0.396958	0.166771	0.094236	1	0.182897
FAM186B	33	0	0	0	0.000249252	0.00186562	0.0216849	39.8588	13697.6	0.73343	0.119128	0.193745	0.119128	0	0.182901
OR5K3	11	0	0	0	0.000249252	0.000770416	0.00149551	100.105	5385.99	0.172561	0.0847542	0.111961	0.0847542	0	0.182908
DIP2C	41	0	0	0	0.000249252	0.00134353	0.0408774	123.341	5283.22	0.0897131	0.195455	0.162207	0.0884334	0.5	0.182925
PRDM6	25	0	0	0	0.000249252	0.00150548	0.024676	40.2843	5717.54	0.5942	0.167442	0.282444	0.167442	0	0.182954
TSPAN16	10	0	0	0	0.000249252	0.00134596	0.00822532	50.8502	3206.69	0.369199	0.320597	0.478704	0.320597	0	0.183073
INPP5D	22	0	0	0	0.000249252	0.000940361	0.00697906	-24.4647	4128.74	0.703394	0.145138	0.24438	0.145138	0	0.183105
TPRA1	14	0	0	0	0.000249252	0.00135308	0.00897308	-19.5843	4315.01	0.765598	0.155931	0.251616	0.155931	0	0.183111
CHTOP	6	0	0	0	0.000249252	0.00299103	0.0166999	-73.0226	2345.16	0.131581	0.0837542	0.111941	0.0837542	0	0.183398
TBX10	13	0	0	0	0.000249252	0.00170642	0.0162014	90.748	3567.84	0.128695	0.341983	0.194677	0.128695	1	0.183492
RPL14	8	0	0	0	0.000249252	0.00551471	0.0418744	-97.7571	2374.28	0.0448308	0.183005	0.0665061	0.0448308	1	0.183527
OGFR	37	0	0	0	0.000249252	0.00303818	0.0361416	277.553	23280.2	0.0688992	0.281051	0.106996	0.0688992	1	0.183597
CBX2	29	0	0	0	0.000249252	0.000902465	0.00972084	123.668	6321.36	0.119842	0.100521	0.155182	0.0870167	0.16	0.183776
ZNF559-ZNF177	15	0	0	0	0.000249252	0.000963775	0.00922233	75.5815	3536.42	0.203741	0.714491	0.330227	0.203741	1	0.183938
CRIM1	37	0	0	0	0.000249252	0.00115869	0.0137089	138.988	8217.86	0.125227	0.362381	0.220575	0.125227	1	0.184162
C9orf66	28	0	0	0	0.000249252	0.00407705	0.0411266	62.6486	9439.18	0.519038	0.0778678	0.141862	0.0778678	0	0.184262
MMADHC	10	0	0	0	0.000249252	0.00176969	0.00997009	-123.122	3799.65	0.0457829	0.234417	0.0778427	0.0457829	1	0.184407
GPR176	13	0	0	0	0.000249252	0.00297185	0.0351446	-25.9165	2610.37	0.611977	0.148822	0.231572	0.148822	0	0.184407
MAMDC4	85	0	0	0	0.000249252	0.00124333	0.025673	-113.773	16803.9	0.380118	0.209219	0.356746	0.209219	0	0.184458
C10orf54	9	0	0	0	0.000249252	0.00116318	0.0052343	-101.763	2578.6	0.045071	0.575209	0.078725	0.045071	1	0.184629
RASGRF1	26	0	0	0	0.000249252	0.0013613	0.0201894	43.7719	6230.33	0.579203	0.104909	0.182536	0.104909	0	0.184666
PLA2G6	37	0	0	0	0.000249252	0.000922907	0.0154536	-145.368	7047.76	0.083348	0.105542	0.127797	0.0693981	0.25	0.184762
CDH9	16	0	0	0	0.000249252	0.000965852	0.0102193	-42.3476	3044.68	0.442806	0.0983989	0.159446	0.0983989	0	0.184777
COMP	26	0	0	0	0.000249252	0.00210906	0.0453639	-42.261	4443.35	0.526085	0.0920865	0.163365	0.0920865	0	0.184812
KLC3	36	0	0	0	0.000249252	0.00047081	0.0052343	90.6477	4207.19	0.162254	0.069418	0.126811	0.0684001	0.04	0.18485
SERPINE3	13	0	0	0	0.000249252	0.00237748	0.0271685	97.5237	3002.68	0.0751191	0.193702	0.117208	0.0751191	1	0.185163
ITIH5	42	0	0	0	0.000249252	0.000961402	0.00947159	30.8405	11326.2	0.77198	0.14531	0.245476	0.14531	0	0.185231
MRPL36	7	0	0	0	0.000249252	0.00331149	0.0216849	11.821	2694.37	0.819854	0.516723	0.648538	0.516723	0	0.185342
CAMP	7	0	0	0	0.000249252	0.00153112	0.0057328	-98.0076	2417.62	0.046232	0.365107	0.0782024	0.046232	1	0.185426
CSRP2	6	0	0	0	0.000249252	0.00378033	0.0209372	46.3537	2573.73	0.360876	0.119621	0.166797	0.119621	0	0.185504
EEF1B2	4	0	0	0	0.000249252	0.00311565	0.0107178	48.7823	2034.86	0.27951	0.343424	0.392047	0.27951	1	0.185554
UGT2A3	18	0	0	0	0.000249252	0.002631	0.0264207	65.2528	6790.23	0.428433	0.114554	0.194412	0.114554	0	0.18599
[truncated: 9,512 more rows]

## Sheet: S9
Supplementary table 9. Variant-set mixed-model association tests (SMMAT) gene-based test results for high-titer inhibitors in the European discovery analysis.
B.pval, Burden test P value; B.score, Burden score test statistics; B.var, Burden score test variance; E.pval, SMMAT efficient hybrid test of the burden test and SKAT P value; freq.max, maximum allele frequency in test group; freq.mean, mean allele frequency in test group; freq.min; minimum allele frequency for variants in the test unit group; miss.max, maximum missing rate for variants in the te…
Group	number of variants	miss.min	miss.mean	miss.max	freq.min	freq.mean	freq.max	B.score	B.var	B.pval	S.pval	O.pval	O.minp	O.minp.rho	E.pval
ITGB4	77	0	0	0	0.000276243	0.00073904	0.0162983	179.042	5196.54	0.0130029	1.12175e-06	2.1343e-06	1.07914e-06	0.01	7.56466e-08
GRID2IP	41	0	0	0	0.000276243	0.00110497	0.0198895	208.931	3573.11	0.000473607	1.6417e-06	1.74215e-06	7.94311e-07	0.09	7.01195e-07
RGS16	9	0	0	0	0.000276243	0.00343769	0.0273481	52.2924	1085.61	0.112493	0.00131341	0.00191233	0.00131341	0	6.2373e-06
MN1	25	0	0	0	0.000276243	0.0020884	0.0328729	203.974	2802.24	0.000116576	0.00331153	0.000173087	0.000101825	0.5	3.66845e-05
RAPGEF6	31	0	0	0	0.000276243	0.000775263	0.00994475	149.569	2012.82	0.000856664	3.20354e-05	2.42317e-05	1.78719e-05	0.09	5.89063e-05
FAM98C	26	0	0	0	0.000276243	0.00457926	0.0323204	225.084	12692.8	0.0457321	0.0124419	0.0163361	0.0124419	0	7.0393e-05
PSMD2	15	0	0	0	0.000276243	0.00335175	0.0441989	134.902	1088.83	4.34604e-05	0.00586893	5.72325e-05	4.34604e-05	1	0.000100833
KIF15	39	0	0	0	0.000276243	0.00102706	0.00662983	287.756	6177.78	0.000251158	0.000181171	0.000106289	5.88837e-05	0.09	0.000101337
CPS1	36	0	0	0	0.000276243	0.00104359	0.0110497	222.557	3207.97	8.51609e-05	0.00824008	0.000165522	8.51609e-05	1	0.000116545
PLET1	5	0	0	0	0.000276243	0.00535912	0.0245856	75.1064	1271.42	0.0351729	0.0373689	0.0453146	0.0302223	0.5	0.000138041
PCDH18	31	0	0	0	0.000276243	0.000810907	0.0104972	93.7233	2277.44	0.0495393	9.51105e-05	0.000190591	9.51105e-05	0	0.000154786
MICALL2	64	0	0	0	0.000276243	0.00159703	0.0350829	212.499	8090.49	0.0181527	0.00358013	0.00475455	0.00249258	0.09	0.000197839
LRRTM1	12	0	0	0	0.000276243	0.00273941	0.0265193	140.122	1591.5	0.000444088	0.0598863	0.000639986	0.000444088	1	0.000203922
OR5T2	13	0	0	0	0.000276243	0.00257119	0.0267956	21.7033	1380.74	0.559169	0.00276088	0.00418076	0.00276088	0	0.000254964
ADGRB2	51	0	0	0	0.000276243	0.00120789	0.0331492	167.873	3301.54	0.00348219	0.00201769	0.00125656	0.00057325	0.16	0.000278374
ZNF720	14	0	0	0	0.000276243	0.00368982	0.0461326	127.513	1236.37	0.000287365	0.00122534	0.000266188	0.000207413	0.5	0.000284146
TSPYL1	9	0	0	0	0.000276243	0.0029159	0.0110497	105.407	1792.37	0.012783	0.00129397	0.00229883	0.00123311	0.04	0.000307795
PGD	12	0	0	0	0.000276243	0.00197974	0.0207182	-9.26655	805.256	0.744008	0.0187359	0.0242497	0.0187359	0	0.000400687
CRTAC1	25	0	0	0	0.000276243	0.0021768	0.0328729	135.543	2792.83	0.0103234	0.00439804	0.00465729	0.00240815	0.16	0.000449546
PKD2	28	0	0	0	0.000276243	0.00100631	0.0143646	123.226	2132.03	0.00761378	0.0115513	0.0075886	0.00432852	0.25	0.000524889
NAV1	47	0	0	0	0.000276243	0.000517221	0.00248619	158.845	2452.51	0.00133887	0.00217185	0.000676191	0.000318515	0.16	0.000528275
PNPLA5	17	0	0	0	0.000276243	0.00281118	0.0201657	133.663	3230.47	0.0186887	0.0437151	0.0242099	0.0186887	1	0.000558476
NLRP5	54	0	0	0	0.000276243	0.00174442	0.030663	158.182	5792.12	0.0376682	0.000308225	0.000664849	0.000285115	0.04	0.000632795
ISM2	13	0	0	0	0.000276243	0.00208245	0.0185083	45.2972	2238.35	0.33835	0.0107549	0.0175758	0.0107549	0	0.000676683
HDAC11	13	0	0	0	0.000276243	0.0041224	0.048895	76.7959	948.172	0.0126317	0.111939	0.0202402	0.0126317	1	0.000741151
TBC1D1	24	0	0	0	0.000276243	0.0031768	0.0281768	172.405	5011.96	0.014881	0.0268885	0.0209838	0.0147554	0.5	0.000749725
RORA	17	0	0	0	0.000276243	0.00336367	0.0494475	80.7052	1649.37	0.0468999	0.0111939	0.0188484	0.0101784	0.09	0.000830295
PXMP2	17	0	0	0	0.000276243	0.00375366	0.0497238	48.2105	2422.51	0.327328	0.000693403	0.00144474	0.000693403	0	0.00089393
OR5B12	9	0	0	0	0.000276243	0.00638428	0.0209945	131.055	2757.26	0.0125667	0.000548347	0.00107395	0.000508249	0.04	0.00090671
METTL15	24	0	0	0	0.000276243	0.00128913	0.0212707	86.3622	1630.71	0.032466	0.0440927	0.0456796	0.0258331	0.5	0.000922146
ZNF304	11	0	0	0	0.000276243	0.0101708	0.031768	204.065	3791.56	0.000919548	0.00473726	0.00148637	0.000666092	0.25	0.00095185
TMC8	32	0	0	0	0.000276243	0.00350483	0.0350829	256.484	5224.7	0.000387603	0.00392246	0.000633062	0.000338057	0.25	0.00111093
MUS81	22	0	0	0	0.000276243	0.00290055	0.030663	202.466	3361.98	0.000479692	0.00689474	0.000918657	0.000439828	0.5	0.00113721
UTP14A	14	0	0	0	0.000552486	0.0038674	0.0314917	193.471	4216.88	0.00288866	0.000391475	0.000434426	0.000257618	0.16	0.00113888
MYO10	65	0	0	0	0.000276243	0.00123247	0.0168508	243.931	7492.37	0.00483073	0.00619662	0.0040051	0.00210386	0.16	0.00117893
PCSK9	19	0	0	0	0.000276243	0.00289328	0.0339779	139.892	2237.94	0.00310523	0.0374817	0.00598545	0.00310523	1	0.00119496
RTN4RL1	19	0	0	0	0.000276243	0.00177377	0.0135359	77.4992	2309.23	0.106802	0.000629155	0.00126669	0.000629155	0	0.00123316
TTC30A	16	0	0	0	0.000276243	0.00246892	0.0143646	143.111	2948.71	0.00840212	0.0264291	0.013345	0.00707786	0.5	0.00127928
ZNF18	15	0	0	0	0.000276243	0.00418048	0.0267956	92.4691	3070.34	0.095158	0.001288	0.00263436	0.001288	0	0.00129418
SEMA5B	32	0	0	0	0.000276243	0.00246892	0.0483425	64.7643	3449.28	0.270142	0.000807233	0.00164128	0.000807233	0	0.0013484
KIAA0430	32	0	0	0	0.000276243	0.000811464	0.00662983	33.1392	2357.39	0.4949	0.000391647	0.000834424	0.000391647	0	0.00136737
EML5	39	0	0	0	0.000276243	0.000864145	0.0185083	161.181	2639.36	0.00170474	0.00741801	0.00206746	0.00130468	0.5	0.00137676
CEP55	21	0	0	0	0.000276243	0.00334123	0.0375691	142.171	3620.66	0.01814	0.000314245	0.000589346	0.000312757	0.01	0.00137769
DLST	14	0	0	0	0.000276243	0.00203236	0.0223757	92.1882	1485.35	0.0167568	0.11059	0.0263893	0.0167568	1	0.00138881
PGM2L1	12	0	0	0	0.000276243	0.00382136	0.0381215	122.946	1596.47	0.00209066	0.000757736	0.000893633	0.000427759	0.16	0.00154101
ATP8A1	17	0	0	0	0.000276243	0.00198245	0.0209945	166.061	2260.68	0.000478341	0.00066549	0.000347892	0.000171257	0.25	0.00161575
AEN	23	0	0	0	0.000276243	0.00320682	0.0472376	225.775	5167.7	0.00168538	0.00198128	0.00163829	0.00139919	0.25	0.00162191
TEN1-CDK3	18	0	0	0	0.000276243	0.00179558	0.019337	128.822	1944.75	0.00348716	0.0180129	0.00546158	0.00348716	1	0.0016539
SLC27A5	25	0	0	0	0.000276243	0.00123757	0.00690608	109.128	3093.77	0.0497659	0.00385627	0.00759432	0.00371012	0.04	0.00165463
FAM234B	21	0	0	0	0.000276243	0.00126283	0.0196133	119.772	1936.09	0.0064885	0.0984541	0.0110001	0.0064885	1	0.00177601
KRTAP5-9	7	0	0	0	0.000276243	0.00655091	0.0273481	53.3689	2087.87	0.242814	0.000587765	0.00105665	0.000587765	0	0.00186877
PGP	9	0	0	0	0.000276243	0.0048496	0.0411602	87.5767	883.81	0.0032208	0.0878511	0.00414148	0.0032208	1	0.00194829
KIF13A	35	0	0	0	0.000276243	0.0021547	0.0364641	183.404	3650.04	0.00239974	0.012919	0.00339502	0.0015638	0.25	0.00205264
ADH1B	20	0	0	0	0.000276243	0.00308011	0.038674	124.455	2908.57	0.0210183	0.0212416	0.020723	0.0104907	0.25	0.00207298
YBX1	19	0	0	0	0.000276243	0.00158476	0.0237569	137.197	1554.09	0.000501024	0.0440257	0.000723765	0.000501024	1	0.00214123
METTL11B	11	0	0	0	0.000276243	0.00585133	0.0414365	160.096	2692.33	0.00203254	0.00296865	0.00183842	0.000912394	0.25	0.00239483
SPTBN2	80	0	0	0	0.000276243	0.000725138	0.0254144	145.05	4286.33	0.0267251	0.00245345	0.00338407	0.00170658	0.09	0.00246485
LY6E	12	0	0	0	0.000276243	0.00425875	0.0469613	32.8621	1025.9	0.304897	0.0253725	0.0429567	0.0253725	0	0.00247842
SERPINB10	26	0	0	0	0.000276243	0.00233744	0.0160221	248.888	5809.83	0.00109348	0.0260502	0.00153863	0.00109348	1	0.00264256
SDHD	7	0	0	0	0.000276243	0.00438043	0.0127072	209.116	3438.26	0.00036205	0.00335936	0.000417039	0.00036205	1	0.00264796
FCRL3	33	0	0	0	0.000276243	0.0023104	0.0491713	134.935	2597.13	0.00810265	0.0944712	0.0160134	0.00810265	1	0.00293337
IGFBP2	8	0	0	0	0.000276243	0.00504144	0.0339779	105.971	1210.12	0.00231661	0.000443442	0.000710899	0.000379742	0.09	0.00294146
SPATA5	33	0	0	0	0.000276243	0.00145655	0.0179558	143.739	3875.86	0.0209538	0.00965231	0.0137999	0.00741046	0.09	0.00298729
EXTL1	28	0	0	0	0.000276243	0.000966851	0.00497238	148.344	3245.65	0.00921775	0.00385383	0.00426512	0.00215758	0.09	0.00311682
NDUFAF1	10	0	0	0	0.000276243	0.00414365	0.0364641	-41.5149	1035.84	0.197084	0.00391424	0.00511058	0.00391424	0	0.00314837
MED26	18	0	0	0	0.000276243	0.0031768	0.048895	30.9453	1355.25	0.400576	0.00359604	0.00626508	0.00359604	0	0.00317264
TBC1D30	25	0	0	0	0.000276243	0.00278453	0.038674	164.367	2995.44	0.00267158	0.110524	0.0054922	0.00267158	1	0.00325166
RGS12	50	0	0	0	0.000276243	0.00137017	0.0292818	174.39	4956.42	0.0132467	0.0020251	0.00310053	0.00157552	0.09	0.00346857
MYL6	15	0	0	0	0.000276243	0.003407	0.0276243	140.244	2869.44	0.00884225	0.00307481	0.0042258	0.00211579	0.16	0.0034828
ATP1A1	4	0	0	0	0.000276243	0.0086326	0.0334254	23.7847	747.461	0.384318	0.394515	0.484915	0.384318	1	0.0038292
MYO3B	38	0	0	0	0.000276243	0.00118494	0.00662983	148.225	6279.32	0.0614093	0.00240127	0.00368142	0.00240127	0	0.003966
CDC42BPA	39	0	0	0	0.000276243	0.000708316	0.0146409	121.936	2446.52	0.0136922	0.0604411	0.0234867	0.012279	0.5	0.00404066
LRP2	136	0	0	0	0.000276243	0.00204948	0.0400552	291.136	20596.4	0.0424972	0.000771825	0.00157761	0.000720837	0.01	0.00427027
TNFRSF1B	10	0	0	0	0.000276243	0.00348066	0.031768	94.1992	971.076	0.00250382	0.00744081	0.00321577	0.00250382	1	0.00439319
SHROOM3	50	0	0	0	0.000276243	0.00229834	0.05	140.496	7865.36	0.113152	0.0231146	0.0414422	0.0230539	0.01	0.00441437
CCDC61	20	0	0	0	0.000276243	0.00139503	0.0179558	111.478	2049.58	0.0138014	0.160305	0.022371	0.0138014	1	0.00443872
KCNK18	21	0	0	0	0.000276243	0.00211786	0.0270718	183.09	3143.76	0.00109302	0.0265731	0.0023426	0.00109302	1	0.00444213
CAPN11	18	0	0	0	0.000276243	0.00297729	0.0361878	134.647	2143.13	0.00363138	0.0703543	0.00700432	0.00363138	1	0.00451135
RSPO4	17	0	0	0	0.000276243	0.00198245	0.0196133	131.31	2447.03	0.00794309	0.0162452	0.010584	0.00569205	0.25	0.00460783
MROH5	74	0	0	0	0.000276243	0.00128042	0.0143646	82.8477	6471.46	0.303074	0.00160084	0.00342699	0.00160084	0	0.00462487
PIWIL2	26	0	0	0	0.000276243	0.00105185	0.00635359	100.722	2267.91	0.0344291	0.0275886	0.0317327	0.0166121	0.16	0.00468929
ZC3H4	35	0	0	0	0.000276243	0.00294396	0.041989	157.178	3945.12	0.0123342	0.0201983	0.0146582	0.00734338	0.25	0.00478314
AQP9	11	0	0	0	0.000276243	0.00411853	0.0414365	-11.0502	1098.99	0.738887	0.00736484	0.0108384	0.00736484	0	0.00478455
CCDC107	4	0	0	0	0.000276243	0.00628453	0.0243094	88.7714	876.76	0.00271752	0.0011821	0.00126056	0.0011821	0	0.00479544
PATL2	24	0	0	0	0.000276243	0.00188766	0.0168508	159.612	2978.69	0.00345005	0.0037776	0.00334944	0.00182994	0.25	0.00486986
GALNT5	29	0	0	0	0.000276243	0.00181939	0.0229282	191.36	3856.5	0.00205998	0.0169839	0.00363674	0.00192061	0.5	0.00512516
LALBA	5	0	0	0	0.000276243	0.00834254	0.0403315	39.6559	724.117	0.140568	0.259131	0.203773	0.140568	1	0.00515422
CAGE1	33	0	0	0	0.000276243	0.000845471	0.00607735	148.814	3170.85	0.00822349	0.0192593	0.0100061	0.0049748	0.16	0.00545898
CCDC66	43	0	0	0	0.000276243	0.00319286	0.0453039	137.484	5793.21	0.0708697	0.0022536	0.00423107	0.0022536	0	0.00550788
TRAF3IP1	24	0	0	0	0.000276243	0.00599678	0.0441989	179.977	4745.4	0.00898433	0.0202004	0.01275	0.00702974	0.25	0.00550825
USP43	33	0	0	0	0.000276243	0.000694793	0.00359116	129.938	2627.76	0.0112514	0.00352966	0.00356967	0.00163355	0.09	0.00553107
ZSCAN10	28	0	0	0	0.000276243	0.00163773	0.0292818	148.526	4070.68	0.0199165	0.223664	0.0331131	0.0199165	1	0.00553619
SLC39A7	13	0	0	0	0.000276243	0.00548236	0.0447514	129.339	2515.44	0.0099137	0.005414	0.00683988	0.00367426	0.16	0.00554223
CP	31	0	0	0	0.000276243	0.00175548	0.0287293	61.6508	3729.92	0.312754	0.0273545	0.0498454	0.0273545	0	0.00561339
FKBP10	21	0	0	0	0.000276243	0.00240726	0.038674	69.4375	1983.75	0.118993	0.00144928	0.00253207	0.00144928	0	0.00563615
CA9	15	0	0	0	0.000276243	0.00217311	0.0245856	60.929	1883.89	0.160388	0.00201795	0.0031482	0.00201795	0	0.00564636
PROSER1	20	0	0	0	0.000276243	0.00332873	0.0301105	130.196	2744.2	0.0129418	0.0188212	0.0156807	0.00792808	0.25	0.00574153
RP11-108O10.8	25	0	0	0	0.000276243	0.00149171	0.0157459	164.22	3101.74	0.00319171	0.00455361	0.00305335	0.00153903	0.16	0.00582734
NUPL2	22	0	0	0	0.000276243	0.00676796	0.0372928	221.752	9295.16	0.0214446	0.141777	0.0323204	0.0214446	1	0.00584467
LDLRAD4	11	0	0	0	0.000276243	0.00276243	0.0135359	105.846	1867.18	0.0143045	0.0392996	0.0241637	0.0132812	0.5	0.00594107
CRB2	64	0	0	0	0.000276243	0.00133374	0.0276243	44.3206	5235.76	0.540198	0.00143332	0.00309443	0.00143332	0	0.00610749
WDR19	35	0	0	0	0.000276243	0.00189424	0.0439227	107.671	3473.7	0.0677235	0.0334807	0.0537006	0.0283832	0.09	0.00624874
CTNS	17	0	0	0	0.000276243	0.00324992	0.0425414	121.899	2670.49	0.0183304	0.117283	0.0253705	0.0183304	1	0.00652622
FBXO47	9	0	0	0	0.000276243	0.00352977	0.0276243	-36.0234	1086.18	0.27438	0.0102603	0.0136593	0.0102603	0	0.00673423
ZNRF1	9	0	0	0	0.000276243	0.00300798	0.0226519	45.5717	1320.79	0.209861	0.122783	0.199651	0.122783	0	0.00679636
FAM162A	8	0	0	0	0.000276243	0.00524862	0.0201657	73.8183	1847.21	0.0858811	0.00416296	0.00755982	0.00416296	0	0.00680095
DYDC2	5	0	0	0	0.000276243	0.0110497	0.0334254	84.3687	1354.36	0.0218753	0.00464839	0.00807332	0.0046116	0.04	0.00687268
TMEM140	8	0	0	0	0.000276243	0.00645718	0.0425414	123.232	1512.56	0.00153185	0.0110102	0.00283204	0.00153185	1	0.00695414
SPG11	62	0	0	0	0.000276243	0.00175994	0.019337	179.754	9157.97	0.0603319	0.00203306	0.00334989	0.00203306	0	0.00700705
RNH1	15	0	0	0	0.000276243	0.00338858	0.0381215	99.1215	1978.81	0.025863	0.0211923	0.0262004	0.0141599	0.25	0.00701467
PARD3	31	0	0	0	0.000276243	0.00074853	0.00359116	17.7171	2243.7	0.70838	0.00328129	0.00669971	0.00328129	0	0.00715785
CCDC178	26	0	0	0	0.000276243	0.00383553	0.0392265	8.5117	4041.55	0.893491	0.00256913	0.00540904	0.00256913	0	0.00720921
SETD2	39	0	0	0	0.000276243	0.00104122	0.0212707	-34.9844	3733.44	0.566944	0.00368995	0.00690164	0.00368995	0	0.00726733
ACACB	74	0	0	0	0.000276243	0.00130282	0.0281768	228.713	6196.93	0.00366804	0.0188676	0.00481463	0.00221608	0.16	0.00731847
SERPINA10	25	0	0	0	0.000276243	0.00158011	0.00966851	120.286	5340.14	0.0997566	0.00328521	0.00479148	0.00328521	0	0.00733612
UIMC1	21	0	0	0	0.000276243	0.00217048	0.0165746	118.856	2646.05	0.0208552	0.0330925	0.0290859	0.0152123	0.25	0.00740758
KRT27	17	0	0	0	0.000276243	0.00198245	0.0245856	60.2552	1937.85	0.171067	0.0258774	0.0448846	0.0258774	0	0.00752538
RNF169	35	0	0	0	0.000276243	0.00122336	0.0270718	51.3058	2678.87	0.321555	0.012803	0.0249283	0.012803	0	0.00808805
ZSCAN20	39	0	0	0	0.000276243	0.000715399	0.00497238	95.8917	3173.2	0.088702	0.00916736	0.0177093	0.00875381	0.04	0.00815953
RBM6	24	0	0	0	0.000276243	0.00188766	0.0149171	134.891	4211.34	0.0376539	0.0576497	0.0557217	0.031119	0.25	0.00827257
GPR35	22	0	0	0	0.000276243	0.00370417	0.0328729	64.4782	4474.78	0.335102	0.0146075	0.0229357	0.0146075	0	0.00828732
DCDC1	56	0	0	0	0.000276243	0.00104084	0.011326	118.446	7499.34	0.171388	0.00444084	0.0092559	0.00444084	0	0.00854633
CC2D1B	39	0	0	0	0.000276243	0.00186995	0.0497238	112.357	2259.03	0.0180807	0.00885762	0.00967049	0.00478283	0.16	0.00871204
CABIN1	64	0	0	0	0.000276243	0.00186464	0.0218232	176.078	13133.7	0.124434	0.0878623	0.142627	0.0848122	0.09	0.00882918
SNRNP200	32	0	0	0	0.000276243	0.000837362	0.00662983	150.247	2957.52	0.00573161	0.265334	0.0115066	0.00573161	1	0.00901276
DAGLB	33	0	0	0	0.000276243	0.00241085	0.0334254	141.984	4277.29	0.0299325	0.0127564	0.016981	0.00829999	0.09	0.00902994
HHLA2	11	0	0	0	0.000276243	0.00499749	0.0422652	62.7367	2407.46	0.201031	0.0172108	0.0264866	0.0172108	0	0.00911496
FLNB	76	0	0	0	0.000276243	0.000926868	0.0154696	72.217	5812.28	0.34351	0.00180737	0.00396312	0.00180737	0	0.00911537
ALG3	14	0	0	0	0.000276243	0.00327545	0.0220994	5.14917	1879.64	0.905459	0.00505532	0.00918439	0.00505532	0	0.00916964
ZNF446	30	0	0	0	0.000276243	0.00164825	0.0234807	63.3544	3306.33	0.270548	0.00701075	0.0135774	0.00701075	0	0.00944746
YTHDC1	11	0	0	0	0.000276243	0.00241085	0.0234807	82.3434	1028.06	0.0102244	0.144766	0.0144222	0.0102244	1	0.00946792
KLHL32	8	0	0	0	0.000276243	0.00842541	0.0364641	53.3465	1730.61	0.19972	0.0126371	0.0230373	0.0126371	0	0.00953088
SPAG16	15	0	0	0	0.000276243	0.00268877	0.0129834	187.783	4594.25	0.00559809	0.0121681	0.00724402	0.00559809	1	0.00971131
COL6A5	95	0	0	0	0.000276243	0.00239605	0.0475138	149.973	14083.9	0.206331	0.00560049	0.0112292	0.00560049	0	0.0097298
LURAP1	7	0	0	0	0.000276243	0.0111287	0.0433702	117.114	1451.59	0.00211303	0.00860907	0.00377702	0.00208206	0.5	0.00989924
CINP	5	0	0	0	0.000276243	0.00712707	0.0345304	72.945	971.941	0.0192949	0.117678	0.0251879	0.0192949	1	0.0100106
PRDM2	52	0	0	0	0.000276243	0.00284212	0.0411602	136.814	10966.3	0.191391	0.00445771	0.0062715	0.00445771	0	0.0102336
OR2AJ1	12	0	0	0	0.000276243	0.00244015	0.0248619	64.7925	1221.87	0.0637987	0.00355935	0.00465111	0.00355935	0	0.0109775
CYSLTR2	15	0	0	0	0.000276243	0.00388582	0.0262431	35.9171	6920.03	0.665912	0.0390028	0.0539157	0.0390028	0	0.0110016
GBGT1	31	0	0	0	0.000276243	0.00270005	0.0339779	113.645	3774.14	0.064333	0.0265238	0.0427728	0.0218189	0.09	0.0110775
FGD4	28	0	0	0	0.000276243	0.00116417	0.0143646	83.4171	3007.42	0.128235	0.00277454	0.00523245	0.00277454	0	0.011305
RMDN3	16	0	0	0	0.000276243	0.00340124	0.0477901	73.4127	1330.94	0.0441887	0.0120505	0.0195664	0.0108136	0.09	0.0113562
HEATR5A	69	0	0	0	0.000276243	0.00140123	0.0248619	142.946	8663.01	0.124585	0.00519069	0.00982843	0.00519069	0	0.0113841
LGI2	11	0	0	0	0.000276243	0.00522351	0.0491713	64.6384	1389.82	0.0829452	0.0679994	0.0985147	0.0561509	0.25	0.0116878
CRNKL1	21	0	0	0	0.000276243	0.00352539	0.0400552	68.2011	3416.73	0.243302	0.0134618	0.0263582	0.0134618	0	0.0118218
MCM9	38	0	0	0	0.000276243	0.00265339	0.0406077	146.846	5404.3	0.045768	0.0320933	0.0386033	0.0190706	0.16	0.0118223
TRPA1	33	0	0	0	0.000276243	0.00117194	0.0160221	74.9707	3316.36	0.192968	0.00222733	0.00412802	0.00222733	0	0.0121002
DYRK4	17	0	0	0	0.000276243	0.00207995	0.0209945	84.5153	3167.94	0.133207	0.0418077	0.0727977	0.0418077	0	0.0122109
SLC5A4	35	0	0	0	0.000276243	0.00340963	0.0372928	362.247	16245.8	0.00448224	0.00116796	0.00139848	0.00116796	0	0.0123144
USPL1	30	0	0	0	0.000276243	0.00241252	0.038674	140.541	3604.62	0.0192395	0.0113667	0.0125961	0.00652416	0.16	0.0123814
WWP1	16	0	0	0	0.000276243	0.00179558	0.0110497	43.4487	2074.1	0.340069	0.0058459	0.011047	0.0058459	0	0.0125026
TCF12	26	0	0	0	0.000276243	0.00169996	0.0320442	117.549	1859.18	0.00640664	0.0625353	0.012522	0.00640664	1	0.0126989
NOS1	43	0	0	0	0.000276243	0.000918669	0.00690608	130.653	4389.98	0.04862	0.00928225	0.015373	0.00733943	0.09	0.012703
BRINP1	28	0	0	0	0.000276243	0.00162786	0.0234807	90.1053	2069.26	0.0476127	0.201189	0.0851801	0.0476127	1	0.0128499
MEIOC	17	0	0	0	0.000276243	0.00269743	0.0234807	101.656	2626.7	0.0473145	0.0844158	0.0767155	0.0428475	0.5	0.0131075
OR10G3	17	0	0	0	0.000276243	0.00281118	0.0254144	55.3809	2432.38	0.261477	0.012797	0.0240697	0.012797	0	0.0131215
LACTB	16	0	0	0	0.000276243	0.00614641	0.0480663	62.914	1682.01	0.125023	0.0295456	0.0536147	0.0295456	0	0.0131264
ZBTB40	37	0	0	0	0.000276243	0.00173212	0.0290055	-214.543	4729.64	0.00181094	0.0314636	0.00244522	0.00181094	1	0.0132376
ZFR	9	0	0	0	0.000276243	0.00546347	0.0466851	77.799	998.485	0.0138132	0.0224602	0.0179627	0.0126634	0.5	0.0134064
SST	5	0	0	0	0.000276243	0.00546961	0.0157459	69.0016	1709.95	0.095185	0.0185037	0.0300043	0.0185037	0	0.0138244
FAM71A	29	0	0	0	0.000276243	0.00318156	0.020442	80.4568	6870.58	0.331719	0.05854	0.0979255	0.05854	0	0.0138582
PCDHB9	35	0	0	0	0.000276243	0.00223362	0.0201657	139.495	9885.24	0.160609	0.18195	0.236671	0.154648	0.25	0.0138749
RACK1	18	0	0	0	0.000276243	0.00267035	0.0400552	-79.6483	1548.63	0.0429738	0.00389856	0.00668057	0.00381934	0.04	0.0138813
LRIG2	30	0	0	0	0.000276243	0.000782689	0.0138122	61.364	2090.44	0.179554	0.101388	0.179426	0.101039	0.04	0.0140524
SLC2A4	16	0	0	0	0.000276243	0.00174378	0.00773481	144.836	2437.98	0.00335342	0.0465832	0.00639319	0.00335342	1	0.0141046
MOK	27	0	0	0	0.000276243	0.00216902	0.0383978	93.3591	2893.33	0.082629	0.00979111	0.0190144	0.00961999	0.04	0.0141854
MYPN	40	0	0	0	0.000276243	0.00158149	0.0259669	79.6794	3837.84	0.198379	0.0841835	0.14798	0.0841835	0	0.014202
MFSD8	15	0	0	0	0.000276243	0.00156538	0.0140884	53.7369	1814.2	0.207084	0.062634	0.108441	0.062634	0	0.0142954
RNF225	15	0	0	0	0.000276243	0.00381215	0.0453039	45.0481	2675.56	0.383808	0.0297143	0.0509998	0.0297143	0	0.0144263
GMIP	37	0	0	0	0.000276243	0.00211289	0.0334254	63.9181	5256.62	0.377994	0.00763463	0.0160123	0.00763463	0	0.0148503
CALHM2	16	0	0	0	0.000276243	0.00227901	0.0179558	77.3838	2818.17	0.144925	0.0479718	0.0701071	0.0479718	0	0.0151112
NBPF9	46	0	0	0	0.000276243	0.000678597	0.00552486	123.953	3312.98	0.0312782	0.0351426	0.0321921	0.0160096	0.16	0.0151766
ADNP2	28	0	0	0	0.000276243	0.0023974	0.0251381	109.397	4974.82	0.120897	0.00933897	0.0171841	0.00933897	0	0.0151994
AP002962.1	14	0	0	0	0.000276243	0.00617601	0.05	101.373	4881.5	0.146801	0.320761	0.210441	0.146801	1	0.015294
CEP170B	73	0	0	0	0.000276243	0.00108227	0.0461326	149.17	4508.07	0.0263032	0.0585072	0.0340274	0.0167308	0.16	0.015445
OR52I1	18	0	0	0	0.000276243	0.00167281	0.019337	88.8945	1938.94	0.0435083	0.0810045	0.0710393	0.0407805	0.5	0.0155063
TGM1	35	0	0	0	0.000276243	0.0011839	0.0149171	116.359	3218.94	0.0402773	0.168956	0.0744525	0.0402773	1	0.015574
EPS15	23	0	0	0	0.000276243	0.00198174	0.0209945	107.477	2101.53	0.019053	0.134524	0.0350439	0.019053	1	0.0160003
ALKBH8	17	0	0	0	0.000276243	0.00233994	0.0237569	142.486	2405.25	0.00366903	0.0356705	0.00627078	0.00366903	1	0.0162349
ERICH1	18	0	0	0	0.000276243	0.00311541	0.0279006	82.9001	1908.08	0.0577192	0.00643593	0.0119526	0.00643593	0	0.0164313
INPP1	10	0	0	0	0.000276243	0.00254144	0.021547	-62.9639	1152.45	0.0636344	0.0105745	0.0132121	0.0105745	0	0.0165221
SPHK2	30	0	0	0	0.000276243	0.00132597	0.0162983	35.8676	3010.32	0.513289	0.0226234	0.0414856	0.0226234	0	0.016542
SEC63	7	0	0	0	0.000276243	0.0108919	0.0450276	112.036	1797.07	0.00822063	0.121245	0.0136809	0.00822063	1	0.0170931
NBPF15	39	0	0	0	0.000276243	0.00330783	0.029558	257.01	11289.2	0.0155672	0.00273206	0.00362926	0.00272119	0.01	0.017282
ACSM5	39	0	0	0	0.000276243	0.00289701	0.0185083	14.3809	12570	0.897937	0.0350331	0.0536424	0.0350331	0	0.0176119
MTF1	14	0	0	0	0.000276243	0.00185478	0.0121547	54.4784	1913.29	0.212959	0.0138559	0.0257851	0.0138559	0	0.0177093
PTPRJ	44	0	0	0	0.000276243	0.000565043	0.0058011	105.804	2808.61	0.0458865	0.0275518	0.0340114	0.0170641	0.09	0.0178013
FKTN	21	0	0	0	0.000276243	0.00255196	0.0245856	85.6677	2959.22	0.1153	0.0482507	0.084977	0.0478843	0.04	0.0179268
NUMA1	83	0	0	0	0.000276243	0.00179059	0.0290055	228.877	9610.02	0.0195566	0.021723	0.0170021	0.00801458	0.16	0.0182062
NEBL	28	0	0	0	0.000276243	0.00169692	0.0232044	91.2502	3770.75	0.137278	0.00321477	0.00605372	0.00321477	0	0.0182387
EBLN1	12	0	0	0	0.000276243	0.0021639	0.021547	-17.0572	1553.39	0.665175	0.0293666	0.0443833	0.0293666	0	0.0184449
GMPPB	10	0	0	0	0.000276243	0.0030663	0.0273481	103.259	1301.26	0.00420312	0.00644781	0.00447196	0.0034138	0.5	0.0185056
MBP	24	0	0	0	0.000276243	0.00359116	0.0455801	57.2244	3047.09	0.299892	0.0281124	0.050835	0.0281124	0	0.0186104
OR14J1	8	0	0	0	0.000276243	0.0035221	0.0262431	-28.5538	894.808	0.339806	0.0603073	0.0766527	0.0603073	0	0.0187379
MUC16	477	0	0	0	0.000276243	0.00174954	0.0395028	431.028	104027	0.181423	0.00673025	0.0136054	0.00673025	0	0.0188644
RHBDD1	13	0	0	0	0.000276243	0.00237994	0.0154696	83.0342	2905.92	0.123478	0.0206245	0.0383305	0.0206245	0	0.0189375
PDE6B	28	0	0	0	0.000276243	0.00173639	0.0185083	103.229	3173.04	0.0668637	0.0756793	0.0891496	0.0476281	0.25	0.0189426
ANKRD28	20	0	0	0	0.000276243	0.00216851	0.0367403	44.9881	1276.45	0.207956	0.0901161	0.152453	0.0901161	0	0.0191889
DAND5	11	0	0	0	0.000276243	0.00210949	0.0176796	76.9422	1301.19	0.0329232	0.122429	0.0494777	0.0329232	1	0.0194427
SLC25A12	11	0	0	0	0.000276243	0.0053993	0.038674	-120.013	1617.07	0.00284092	0.0164756	0.00520109	0.00284092	1	0.0194591
PCSK7	19	0	0	0	0.000276243	0.00196278	0.0265193	111.573	2064.07	0.0140566	0.2864	0.0232458	0.0140566	1	0.0197537
DHX33	27	0	0	0	0.000276243	0.00138122	0.0240331	95.545	2151.07	0.0393923	0.0137185	0.0220204	0.0118788	0.16	0.0198203
NRG2	33	0	0	0	0.000276243	0.00246107	0.0450276	117.823	3509.68	0.0467198	0.0290702	0.0363508	0.0180554	0.16	0.0199497
AKNA	65	0	0	0	0.000276243	0.00105397	0.0237569	202.516	6509.16	0.0120683	0.161701	0.0243038	0.0120683	1	0.0199587
AATK	64	0	0	0	0.000276243	0.00151502	0.0375691	74.6234	6184.71	0.342677	0.00695119	0.0146045	0.00695119	0	0.019982
OR2L13	15	0	0	0	0.000276243	0.00270718	0.0303867	74.4684	2196.86	0.112104	0.031491	0.0554504	0.031491	0	0.0202017
CASZ1	63	0	0	0	0.000276243	0.00210032	0.0350829	199.756	8217.71	0.0275554	0.055528	0.0370635	0.0183624	0.25	0.0202513
ATP6V1F	5	0	0	0	0.000276243	0.00502762	0.0229282	82.1061	1033.02	0.0106312	0.0227058	0.0125493	0.0106312	1	0.0203378
ADGRA3	47	0	0	0	0.000276243	0.000546609	0.00248619	69.2808	2477.86	0.163985	0.015556	0.0317893	0.0154455	0.01	0.0203482
SLC35D3	7	0	0	0	0.000276243	0.0047356	0.030663	9.2233	717.833	0.730658	0.35331	0.44825	0.35331	0	0.0204219
MMP7	14	0	0	0	0.000276243	0.00185478	0.0218232	-3.01341	1085.37	0.927121	0.0941358	0.137806	0.0941358	0	0.0205935
ZNF331	8	0	0	0	0.000276243	0.00687155	0.0472376	21.2751	1291.91	0.553911	0.0119267	0.0205053	0.0119267	0	0.0207225
LMO7	69	0	0	0	0.000276243	0.0018136	0.0395028	97.2898	5852.26	0.203458	0.0194487	0.039414	0.0194487	0	0.0209707
FAM71E2	53	0	0	0	0.000276243	0.00188679	0.0254144	176.591	13129.1	0.123274	0.014045	0.0196617	0.014045	0	0.0211912
RGS8	4	0	0	0	0.000276243	0.0121547	0.0472376	23.7637	743.643	0.38352	0.108991	0.1583	0.108991	0	0.021205
EFHB	33	0	0	0	0.000276243	0.000862213	0.00994475	104.695	3455.73	0.0749185	0.00990191	0.0175397	0.0098996	0.01	0.0213362
KRTAP4-11	7	0	0	0	0.000276243	0.0043015	0.0138122	84.4094	2883.71	0.115982	0.195912	0.145286	0.115982	1	0.0214429
FOXO3	10	0	0	0	0.000276243	0.00552486	0.0486188	39.4159	1168.98	0.248978	0.032613	0.0563348	0.032613	0	0.0215113
FMO3	22	0	0	0	0.000276243	0.0011552	0.0165746	-13.7752	1849.73	0.748748	0.0203571	0.0337874	0.0203571	0	0.0215483
OR10C1	28	0	0	0	0.000276243	0.00593923	0.0348066	-390.391	39697.3	0.050068	0.0400031	0.0556628	0.0366145	0.04	0.0216768
DCLK3	22	0	0	0	0.000276243	0.00129332	0.00994475	60.9459	2218.52	0.195688	0.0898475	0.151858	0.0898475	0	0.0218693
KLC4	26	0	0	0	0.000276243	0.00427114	0.0372928	161.423	4654.91	0.0179827	0.045049	0.0262047	0.0179827	1	0.0219865
CCR7	11	0	0	0	0.000276243	0.00404319	0.0414365	55.7459	774.389	0.0451513	0.0814636	0.0610213	0.0451513	1	0.022054
C16orf96	51	0	0	0	0.000276243	0.00203662	0.0375691	90.192	7580.49	0.300247	0.00813427	0.0163179	0.00813427	0	0.0220789
FAM169A	11	0	0	0	0.000276243	0.00228528	0.0212707	38.2894	1306.78	0.28951	0.287261	0.42714	0.287252	0.01	0.0222836
MAP7	29	0	0	0	0.000276243	0.00203848	0.0348066	210.624	6074.41	0.0068833	0.0946686	0.0098072	0.0068833	1	0.0230132
MUC6	89	0	0	0	0.000276243	0.000912533	0.0135359	181.615	7307.28	0.0336211	0.0254102	0.0257692	0.0123083	0.09	0.023036
SCG3	16	0	0	0	0.000276243	0.00274517	0.0359116	63.5368	1749.54	0.128758	0.00847167	0.0151102	0.00847167	0	0.0230448
PPP1R37	27	0	0	0	0.000276243	0.000849192	0.0127072	92.4651	1967.79	0.0371206	0.0117916	0.0177207	0.0100239	0.16	0.0233259
EMG1	6	0	0	0	0.000276243	0.00607735	0.0350829	-3.18941	845.707	0.912668	0.23965	0.30931	0.23965	0	0.02351
PRSS16	7	0	0	0	0.000276243	0.00726125	0.048895	42.3718	565.708	0.0748343	0.0878463	0.106483	0.072472	0.5	0.0235749
SH2D4A	24	0	0	0	0.000276243	0.0042012	0.0403315	34.5278	2866.47	0.518989	0.048097	0.0774239	0.048097	0	0.0238023
FAM231B	6	0	0	0	0.000276243	0.00879374	0.05	53.7488	992.457	0.0879835	0.0267744	0.0459209	0.0267379	0.01	0.0238668
EGLN2	15	0	0	0	0.000276243	0.00305709	0.0198895	133.471	2401.95	0.00646202	0.0458424	0.0115557	0.00646202	1	0.0240647
BCO2	24	0	0	0	0.000276243	0.00344153	0.05	70.7213	2794.61	0.180963	0.0118422	0.0227455	0.0118422	0	0.024437
ADAMTS12	36	0	0	0	0.000276243	0.00292357	0.0348066	149.489	5984.9	0.0533187	0.145015	0.0913582	0.0533187	1	0.0244525
ACTN3	50	0	0	0	0.000276243	0.000878453	0.0127072	130.445	3346.52	0.0241389	0.0413156	0.0320372	0.0166515	0.25	0.0244863
MRPL39	12	0	0	0	0.000276243	0.00421271	0.0439227	52.9905	1210.66	0.127771	0.0107296	0.0183783	0.0107296	0	0.0246178
LY96	5	0	0	0	0.000276243	0.0123757	0.0392265	38.4801	1516.33	0.323061	0.0376861	0.059065	0.0376861	0	0.0247431
ETNK1	10	0	0	0	0.000276243	0.00251381	0.0162983	91.8784	1809.47	0.030779	0.101629	0.0471114	0.030779	1	0.0248693
ZNF445	22	0	0	0	0.000276243	0.00187092	0.0154696	134.302	2947.97	0.0133775	0.108185	0.0250137	0.0133775	1	0.0248887
LCORL	55	0	0	0	0.000276243	0.00288297	0.0345304	108	8359.15	0.2375	0.0203044	0.0380557	0.0203044	0	0.0249753
HIST1H1A	20	0	0	0	0.000276243	0.00191989	0.0290055	-107.429	1425.33	0.00443385	0.0125662	0.00637423	0.00384216	0.5	0.0250354
TEKT4	33	0	0	0	0.000276243	0.00282103	0.0378453	131.934	4516.69	0.0496327	0.0232246	0.0365456	0.0191924	0.16	0.0251428
KIF18A	25	0	0	0	0.000276243	0.00299448	0.039779	110.593	2682.11	0.0327239	0.0580925	0.0506216	0.0275853	0.5	0.0252367
SLC4A1	33	0	0	0	0.000276243	0.0028294	0.0353591	49.0751	4114.28	0.444216	0.0194375	0.038432	0.0194375	0	0.0253845
TCTN3	16	0	0	0	0.000276243	0.00214088	0.0176796	133.669	3809.36	0.030332	0.0268545	0.0356787	0.0208874	0.25	0.0256298
CNGA1	20	0	0	0	0.000276243	0.00200276	0.0198895	74.1841	2317.31	0.123302	0.109316	0.165734	0.0984927	0.25	0.025776
HPS5	43	0	0	0	0.000276243	0.00186303	0.0425414	2.01363	4076.99	0.974842	0.00657574	0.0138599	0.00657574	0	0.0258245
FAM63B	23	0	0	0	0.000276243	0.000996877	0.0104972	12.6719	1977.07	0.775651	0.0266446	0.0479046	0.0266446	0	0.0259159
CLDN14	9	0	0	0	0.000276243	0.00276243	0.020442	-20.0625	1170.04	0.557523	0.0331584	0.049542	0.0331584	0	0.0259314
ICE1	49	0	0	0	0.000276243	0.00125719	0.0201657	-207.126	5208.42	0.0041048	0.281774	0.00610176	0.0041048	1	0.0266439
SHROOM1	31	0	0	0	0.000276243	0.00160399	0.0129834	29.719	4007.85	0.638757	0.0125132	0.0247052	0.0125132	0	0.0267439
TCIRG1	47	0	0	0	0.000276243	0.00100505	0.0132597	93.4381	3642.41	0.121572	0.028478	0.0537005	0.0277875	0.04	0.0269105
GAS2L1	20	0	0	0	0.000276243	0.00121547	0.00828729	123.571	2169.78	0.00798231	0.0179678	0.0120139	0.00646617	0.25	0.0269485
GAL3ST3	20	0	0	0	0.000276243	0.00138122	0.0209945	64.2239	1396.13	0.0856451	0.00909691	0.0141889	0.00909691	0	0.0269549
BICDL2	27	0	0	0	0.000276243	0.00166769	0.0259669	127.515	2685.56	0.0138696	0.0975517	0.0252986	0.0138696	1	0.0269957
DDX58	26	0	0	0	0.000276243	0.00148746	0.0174033	74.5696	2465.13	0.133122	0.0581968	0.0981758	0.0581968	0	0.0270864
RNF123	34	0	0	0	0.000276243	0.00148684	0.0267956	3.30971	3025.06	0.952016	0.0122294	0.0228389	0.0122294	0	0.027174
WDR25	18	0	0	0	0.000276243	0.00481891	0.0361878	39.0292	3805.27	0.526931	0.0781834	0.122072	0.0781834	0	0.0272877
NHSL1	61	0	0	0	0.000276243	0.00130423	0.0198895	156.432	5635.6	0.037179	0.15516	0.0693372	0.0356615	0.5	0.0277302
ASB16	28	0	0	0	0.000276243	0.0019337	0.0234807	14.7851	3485.8	0.80226	0.0093959	0.0187438	0.0093959	0	0.027768
ZNF227	21	0	0	0	0.000276243	0.00128913	0.0187845	34.9669	1548.77	0.374264	0.209879	0.328947	0.209879	0	0.0280541
ATP13A1	30	0	0	0	0.000276243	0.0013628	0.0121547	105.811	2788.51	0.0450961	0.244454	0.0820514	0.0450961	1	0.0282079
IL17RD	30	0	0	0	0.000276243	0.00111418	0.0207182	56.9965	2059.46	0.209135	0.0759766	0.134522	0.0759766	0	0.028329
TSPYL6	16	0	0	0	0.000276243	0.00207182	0.0281768	59.0373	1264.43	0.0968605	0.233643	0.159313	0.0968605	1	0.0284226
THSD7A	48	0	0	0	0.000276243	0.00101289	0.0303867	105.201	3235.67	0.0643959	0.137546	0.112088	0.0615649	0.5	0.0284247
PCK1	28	0	0	0	0.000276243	0.00242699	0.0466851	127.891	2487.3	0.0103371	0.0766806	0.0198197	0.0102214	0.5	0.0290067
NBPF12	55	0	0	0	0.000276243	0.00211452	0.0209945	285.158	11210.8	0.00707723	0.116965	0.0136494	0.00707723	1	0.0295057
SBSN	19	0	0	0	0.000276243	0.00148299	0.0198895	32.8925	1473.27	0.391473	0.13868	0.233068	0.13868	0	0.0295899
EGFL6	9	0	0	0	0.000552486	0.00325353	0.00939227	57.3672	4934.28	0.414111	0.0261031	0.0464148	0.0261031	0	0.0296496
LY9	23	0	0	0	0.000276243	0.00129714	0.0157459	71.1401	2522.33	0.156633	0.0102843	0.0184112	0.0102843	0	0.0296823
PRELP	15	0	0	0	0.000276243	0.00425414	0.0287293	-71.435	3328.05	0.215615	0.0463935	0.0837007	0.0463935	0	0.0301758
CNTN2	37	0	0	0	0.000276243	0.00217261	0.0334254	140.128	4281.9	0.0322385	0.0887141	0.055311	0.0290491	0.5	0.0302448
LRRC41	19	0	0	0	0.000276243	0.00152661	0.0154696	117.338	2478.6	0.0184296	0.19553	0.0332862	0.0184296	1	0.0302867
ZNF780A	24	0	0	0	0.000276243	0.00277394	0.0160221	181.55	6112.17	0.0202227	0.0571193	0.0332059	0.0197328	0.5	0.0303425
ADGRD1	41	0	0	0	0.000276243	0.00199434	0.0353591	139.253	4115.04	0.0299466	0.0290903	0.0316188	0.0163882	0.16	0.0312191
ZBBX	29	0	0	0	0.000276243	0.00242903	0.0229282	59.7073	4112.18	0.351808	0.0193216	0.0370406	0.0193216	0	0.0312308
C9orf152	11	0	0	0	0.000276243	0.0027122	0.0248619	20.2941	1331.89	0.578157	0.120903	0.18962	0.120903	0	0.0316544
FZD10	21	0	0	0	0.000276243	0.00156538	0.0259669	47.8521	1550.09	0.224211	0.239105	0.356723	0.221476	0.5	0.0320687
RASGRP4	22	0	0	0	0.000276243	0.00180814	0.0251381	77.3514	2177	0.0973527	0.114856	0.14423	0.0839737	0.5	0.0321912
CRCT1	3	0	0	0	0.000276243	0.00791897	0.0198895	60.5463	1587.32	0.128589	0.0855037	0.122605	0.0855037	0	0.0322439
C15orf40	20	0	0	0	0.000276243	0.00335635	0.0187845	72.3206	3938.99	0.249193	0.0322086	0.060013	0.0322086	0	0.0322681
KANSL2	17	0	0	0	0.000276243	0.00316867	0.0267956	102.578	2231.85	0.0299078	0.0322484	0.0393371	0.0217727	0.25	0.0323164
OR52K2	16	0	0	0	0.000276243	0.00668163	0.0309392	166.004	4752.49	0.0160397	0.176393	0.0273691	0.0160397	1	0.0325881
DDX52	15	0	0	0	0.000276243	0.00191529	0.0138122	68.2307	1847.95	0.112464	0.0286617	0.0514155	0.0286617	0	0.0326563
C12orf42	17	0	0	0	0.000276243	0.00155996	0.0187845	69.4123	1754.4	0.0974811	0.248823	0.17154	0.0974811	1	0.0326703
ZNF518B	33	0	0	0	0.000276243	0.00375858	0.031768	4.36443	4789.33	0.949715	0.00905661	0.0188866	0.00905661	0	0.0327004
MEA1	8	0	0	0	0.000276243	0.00366022	0.0265193	101.629	1793.3	0.0164005	0.0230604	0.0228574	0.0133962	0.5	0.032838
MBIP	10	0	0	0	0.000276243	0.00538674	0.0480663	44.9671	1076.15	0.170453	0.179458	0.258571	0.15628	0.5	0.0329627
TEN1	13	0	0	0	0.000276243	0.00178496	0.019337	75.6095	1185.88	0.0281193	0.0451087	0.0356441	0.0281193	1	0.0329795
RPUSD1	30	0	0	0	0.000276243	0.00087477	0.00469613	158.275	4511.44	0.0184514	0.0434146	0.0302383	0.0177248	0.5	0.0329965
ZNF491	19	0	0	0	0.000276243	0.00190462	0.0176796	55.2666	3094.66	0.32048	0.0137439	0.021494	0.0137439	0	0.0332506
PDGFRB	34	0	0	0	0.000276243	0.0020312	0.0312155	-53.8126	5134.75	0.452669	0.0225025	0.0440359	0.0225025	0	0.0333632
ITGA6	34	0	0	0	0.000276243	0.000763731	0.00856354	93.3996	2520.11	0.0628117	0.0475454	0.0658711	0.0354341	0.16	0.0333747
CRISP2	13	0	0	0	0.000276243	0.00312367	0.0234807	11.265	2137.31	0.807488	0.0174765	0.031117	0.0174765	0	0.0334296
SLCO1B7	30	0	0	0	0.000276243	0.00130755	0.0207182	102.971	2627.86	0.0445687	0.0635681	0.0649229	0.0350204	0.25	0.033439
ATG4B	17	0	0	0	0.000276243	0.00201495	0.0116022	96.3108	2655.97	0.0616505	0.0340029	0.0536109	0.0293764	0.16	0.0334659
FRMD7	4	0	0	0	0.000552486	0.0103591	0.0392265	-23.5772	1671.49	0.564151	0.0472604	0.0676883	0.0472604	0	0.0336003
MMP21	23	0	0	0	0.000276243	0.00227	0.0353591	52.3258	2936.1	0.334207	0.0328464	0.0615944	0.0328464	0	0.0339084
PCLO	128	0	0	0	0.000276243	0.00116324	0.041989	197.075	10888.4	0.0589396	0.113887	0.0896468	0.0458062	0.16	0.0342088
CELSR3	97	0	0	0	0.000276243	0.000643618	0.0196133	158.024	5269.84	0.0294937	0.209123	0.0582056	0.0294437	0.5	0.0343766
SRFBP1	19	0	0	0	0.000276243	0.0029369	0.0406077	141.036	2705.18	0.00669513	0.0289374	0.0111058	0.00648235	0.5	0.0343781
ARHGEF17	72	0	0	0	0.000276243	0.00118938	0.0198895	186.44	9418.61	0.0547212	0.00659788	0.0114161	0.00614725	0.04	0.0346229
RTBDN	9	0	0	0	0.000276243	0.00644567	0.0480663	-104.074	1459.87	0.00645249	0.06179	0.0118367	0.00645249	1	0.0348034
BCAS1	22	0	0	0	0.000276243	0.00459568	0.0430939	121.099	3914.59	0.0529264	0.112023	0.087383	0.0529264	1	0.0348509
ITGA9	35	0	0	0	0.000276243	0.00169692	0.040884	93.3273	2392.89	0.0564088	0.149876	0.100094	0.0537517	0.5	0.0350386
ADAM21	31	0	0	0	0.000276243	0.00323472	0.0439227	148.436	4049.82	0.0196742	0.208944	0.0307562	0.0196742	1	0.0351558
EXOC3L1	38	0	0	0	0.000276243	0.00188281	0.0157459	-214.499	6116.94	0.00609607	0.279592	0.0126391	0.00609607	1	0.0352259
ISM1	13	0	0	0	0.000276243	0.00291118	0.0303867	21.6633	1961.16	0.624716	0.0670511	0.112517	0.0670511	0	0.0354367
COL18A1	106	0	0	0	0.000276243	0.00187897	0.0395028	309.136	13883.8	0.00870107	0.259365	0.0177304	0.00870107	1	0.0355433
NT5C	9	0	0	0	0.000276243	0.00328422	0.0273481	16.8731	1115.62	0.613439	0.277197	0.393807	0.277197	0	0.0355524
SCN9A	59	0	0	0	0.000276243	0.00183538	0.0353591	166.903	8690.81	0.0734005	0.142789	0.119047	0.0646392	0.25	0.0357366
AEBP1	32	0	0	0	0.000276243	0.00271927	0.038674	53.5346	3000.92	0.328444	0.0104782	0.0208735	0.0104782	0	0.0358013
OR13C4	11	0	0	0	0.000276243	0.00215972	0.0174033	91.4069	1271.89	0.0103763	0.0308086	0.0159789	0.0103763	1	0.0358057
ZNF292	60	0	0	0	0.000276243	0.00121547	0.0334254	113.35	3985.74	0.0725854	0.079626	0.0959317	0.0515608	0.25	0.0358687
PRAMEF12	17	0	0	0	0.000276243	0.00427364	0.0314917	77.4262	4983.36	0.27273	0.0310583	0.0422779	0.0310583	0	0.0359189
C12orf65	9	0	0	0	0.000276243	0.00316145	0.0259669	-19.0439	1183.33	0.579847	0.0531189	0.0788131	0.0531189	0	0.0359457
NISCH	40	0	0	0	0.000276243	0.00114641	0.021547	66.5933	3733.82	0.275793	0.0928335	0.16686	0.0928335	0	0.0363038
MRGPRG	14	0	0	0	0.000276243	0.0023086	0.0138122	115.039	2759.05	0.0285169	0.302147	0.0515982	0.0285169	1	0.0363774
CEP104	35	0	0	0	0.000276243	0.00305446	0.0441989	121.831	4977.81	0.0842063	0.212626	0.141993	0.0842063	1	0.0364902
KCNH7	25	0	0	0	0.000276243	0.00118232	0.011326	104.596	2623.23	0.0411319	0.01975	0.0288345	0.014767	0.16	0.0365992
FOXA1	11	0	0	0	0.000276243	0.00238574	0.0209945	61.6118	1602.23	0.12375	0.192925	0.188853	0.12375	1	0.0366163
GLYAT	11	0	0	0	0.000276243	0.00213461	0.0185083	80.5571	1695.76	0.0504372	0.256747	0.0832045	0.0504372	1	0.0366306
CHRNA10	14	0	0	0	0.000276243	0.00189424	0.0179558	32.7755	1596.38	0.412036	0.110198	0.185775	0.110198	0	0.0369072
PIN4	8	0	0	0	0.000552486	0.00973757	0.0364641	-45.8886	7724.39	0.601585	0.0860443	0.113587	0.0860443	0	0.0371279
PSME4	22	0	0	0	0.000276243	0.00268709	0.0378453	51.4502	2443.23	0.297927	0.0282556	0.0504844	0.0282556	0	0.0373577
PRAME	23	0	0	0	0.000276243	0.00212587	0.0320442	-113.466	1715.76	0.0061574	0.0934409	0.0110614	0.0061574	1	0.0374973
ERFE	17	0	0	0	0.000276243	0.00526487	0.0370166	114.024	5122.33	0.111122	0.0970255	0.143172	0.0882515	0.25	0.0376919
RNMT	10	0	0	0	0.000276243	0.00232044	0.0207182	79.0256	1042.15	0.0143671	0.0234843	0.0178752	0.0143671	1	0.0378576
SLC26A6	28	0	0	0	0.000276243	0.000887924	0.00607735	54.8029	2789.07	0.299408	0.0745424	0.131142	0.0745424	0	0.037858
LTBP4	61	0	0	0	0.000276243	0.00153972	0.0430939	118.04	5200.27	0.101655	0.0263814	0.0486717	0.0247039	0.04	0.0380211
FAM166B	17	0	0	0	0.000276243	0.00336367	0.0477901	20.2148	1358.15	0.583331	0.0422233	0.0747351	0.0422233	0	0.0381805
H1FOO	13	0	0	0	0.000276243	0.00405865	0.0450276	59.9497	1461.71	0.116872	0.0345567	0.0615274	0.034543	0.01	0.0385048
IDO2	11	0	0	0	0.000276243	0.00361627	0.0361878	2.33086	1056.7	0.942838	0.131481	0.196357	0.131481	0	0.0386338
ZC3H6	24	0	0	0	0.000276243	0.00177256	0.0290055	89.9275	1988.08	0.0437101	0.00642939	0.011631	0.00637177	0.04	0.0387802
ANKRD36C	40	0	0	0	0.000276243	0.00158149	0.0174033	34.1563	5060.58	0.631126	0.0145763	0.0293335	0.0145763	0	0.0387883
ALDH3B2	33	0	0	0	0.000276243	0.000786874	0.00303867	135.929	5229.01	0.0601404	0.0741283	0.0837106	0.0495673	0.16	0.0390214
BBS10	12	0	0	0	0.000276243	0.00202578	0.011326	30.1334	1566.84	0.446498	0.0328022	0.0557648	0.0328022	0	0.0391599
CENPT	21	0	0	0	0.000276243	0.00330176	0.0472376	74.6039	2673.74	0.14908	0.0366123	0.0688949	0.0365868	0.01	0.0391677
MINA	25	0	0	0	0.000276243	0.00198895	0.0168508	-63.6574	3164.31	0.257785	0.0395789	0.0704069	0.0395789	0	0.039688
TLR5	28	0	0	0	0.000276243	0.0015884	0.00828729	184.892	8095.11	0.0398818	0.020251	0.0269062	0.020251	0	0.0397303
SH3RF3	28	0	0	0	0.000276243	0.00131215	0.010221	77.724	3034.94	0.15829	0.158488	0.235332	0.137622	0.25	0.0398285
BDP1	76	0	0	0	0.000276243	0.00179558	0.0342541	-1.11215	7339.06	0.989642	0.0114032	0.0233835	0.0114032	0	0.0400185
ANKDD1B	22	0	0	0	0.000276243	0.00428177	0.0497238	64.7081	4132.09	0.314108	0.0592912	0.105482	0.0592912	0	0.0400364
IRAK2	32	0	0	0	0.000276243	0.00236533	0.0361878	152.438	4093.36	0.0171901	0.10511	0.0327902	0.0167203	0.5	0.0401234
MTMR11	23	0	0	0	0.000276243	0.000996877	0.00718232	81.3389	2212.27	0.0837494	0.0671152	0.0960739	0.0521185	0.16	0.0401618
COL3A1	27	0	0	0	0.000276243	0.000869654	0.00635359	78.6183	2126.14	0.088192	0.0362393	0.0629081	0.0338721	0.09	0.0401901
PCDHGA6	39	0	0	0	0.000276243	0.00198328	0.0240331	72.6578	5157.31	0.31166	0.0184906	0.0369432	0.0184906	0	0.040197
VSIG1	10	0	0	0	0.000552486	0.00314917	0.021547	88.1726	3885.87	0.157228	0.0187524	0.0310685	0.0187524	0	0.040589
OLFM1	23	0	0	0	0.000276243	0.00120106	0.0190608	-111.465	2715.14	0.0324236	0.0164478	0.0239273	0.0135543	0.16	0.0406753
POLG	54	0	0	0	0.000276243	0.00168304	0.0414365	125.601	5704.93	0.0963313	0.0368401	0.0636683	0.0327358	0.09	0.0407249
NUP210L	43	0	0	0	0.000276243	0.00111782	0.0270718	131.601	2877.77	0.0141593	0.0510492	0.0232183	0.0123326	0.5	0.0409866
ARHGEF33	31	0	0	0	0.000276243	0.00156835	0.0232044	-7.23251	3266.46	0.899299	0.0190845	0.0360386	0.0190845	0	0.0411303
USP4	37	0	0	0	0.000276243	0.000627146	0.00497238	42.5031	2842	0.425292	0.028745	0.0554662	0.028745	0	0.0413666
VPS13C	97	0	0	0	0.000276243	0.00176568	0.0273481	338.888	19882.4	0.0162444	0.136262	0.029631	0.0162444	1	0.0414582
DAB2IP	38	0	0	0	0.000276243	0.00116313	0.0179558	46.8265	3967.56	0.457232	0.0616939	0.112593	0.0616939	0	0.041631
C1orf167	66	0	0	0	0.000276243	0.00362883	0.048895	-246.913	8458.3	0.00725867	0.299573	0.0141537	0.00725867	1	0.0417786
ADCY10	48	0	0	0	0.000276243	0.00184162	0.038674	64.4961	5087.58	0.365875	0.031833	0.0622006	0.031833	0	0.0418702
CCDC148	14	0	0	0	0.000276243	0.00789266	0.0447514	-63.9363	2576.87	0.207847	0.104701	0.179194	0.104701	0	0.0419344
DLK2	14	0	0	0	0.000276243	0.00370955	0.0455801	56.5839	1074.74	0.0843464	0.0172816	0.0266906	0.0172816	0	0.0421707
ZNF571	27	0	0	0	0.000276243	0.00138122	0.0168508	73.9347	3047.24	0.180456	0.0152925	0.0276955	0.0152925	0	0.042173
ZC3H7A	18	0	0	0	0.000276243	0.00130448	0.0104972	26.6819	2003.87	0.551142	0.0165537	0.0293432	0.0165537	0	0.0423642
PEX10	10	0	0	0	0.000276243	0.00339779	0.0298343	-28.3923	1196.1	0.411675	0.0374063	0.0590795	0.0374063	0	0.0428362
CD5	24	0	0	0	0.000276243	0.00166897	0.0129834	-155.361	3757.49	0.0112605	0.0250323	0.0181041	0.00988592	0.5	0.0428596
RANBP3L	19	0	0	0	0.000276243	0.00236987	0.0359116	108.797	1968.11	0.0141904	0.0665267	0.0250292	0.0139253	0.5	0.0430203
SRCIN1	36	0	0	0	0.000276243	0.0015884	0.0395028	41.1827	2440.19	0.404457	0.0610044	0.11254	0.0610044	0	0.0430559
TTBK1	40	0	0	0	0.000276243	0.00191298	0.0312155	41.0991	5011.68	0.561543	0.0152146	0.0303025	0.0152146	0	0.0430571
ETV4	16	0	0	0	0.000276243	0.00210635	0.0162983	83.1429	2118.38	0.0708496	0.0475027	0.0731863	0.0416277	0.16	0.0431531
ZSCAN12	26	0	0	0	0.000276243	0.00254994	0.0477901	53.2696	2699.96	0.305278	0.0620976	0.113612	0.0620976	0	0.0431687
TAF1L	46	0	0	0	0.000276243	0.00132717	0.0267956	-11.5104	4452.13	0.863039	0.0170145	0.0337683	0.0170145	0	0.0432256
ROR2	29	0	0	0	0.000276243	0.000828729	0.00635359	41.6432	2116.98	0.365424	0.0189373	0.0364739	0.0189373	0	0.043353
SLC26A10	23	0	0	0	0.000276243	0.00117704	0.00607735	158.469	4056.85	0.0128467	0.0518042	0.0203354	0.0128467	1	0.0434137
DLAT	17	0	0	0	0.000276243	0.00138122	0.00966851	100.211	2923.74	0.0638405	0.0120886	0.0143573	0.0120886	0	0.0435245
KCNK13	15	0	0	0	0.000276243	0.00458564	0.0453039	68.9514	2640.15	0.17962	0.14975	0.239655	0.143592	0.25	0.0436372
ALDH5A1	19	0	0	0	0.000276243	0.0049433	0.0301105	155.499	5146.46	0.030191	0.353681	0.0488938	0.030191	1	0.0437197
MDN1	128	0	0	0	0.000276243	0.00146107	0.0350829	149.06	12584.2	0.183927	0.0263469	0.0506338	0.0263469	0	0.0440272
PAPSS1	16	0	0	0	0.000276243	0.00179558	0.0190608	75.6365	1594.11	0.0581716	0.0077594	0.0127813	0.0077594	0	0.0440987
ZNF578	28	0	0	0	0.000276243	0.00117403	0.0138122	102.16	2566.97	0.043762	0.14263	0.0792386	0.043762	1	0.0446042
NFASC	45	0	0	0	0.000276243	0.000841007	0.00635359	1.95355	5671.14	0.979304	0.0566024	0.0894828	0.0566024	0	0.0451514
DMBT1	84	0	0	0	0.000276243	0.00169692	0.0389503	179.703	7959.99	0.0439902	0.0663316	0.0553362	0.0279391	0.16	0.0453103
HLA-DQB1	3	0	0	0	0.0019337	0.0139963	0.0337017	-79.7037	1845.11	0.0635211	0.0171366	0.021268	0.0171366	0	0.0453973
RC3H1	26	0	0	0	0.000276243	0.00236932	0.0378453	52.1549	2720.38	0.317332	0.127596	0.216351	0.127596	0	0.0461786
SETX	75	0	0	0	0.000276243	0.00174586	0.028453	-206.74	7401.25	0.0162569	0.26993	0.0329598	0.0162569	1	0.0462988
COPS9	18	0	0	0	0.000276243	0.00174954	0.0146409	77.0789	2100.89	0.0926385	0.110838	0.139775	0.0815421	0.5	0.046311
NBEAL2	89	0	0	0	0.000276243	0.00073251	0.021547	-194.415	5893.63	0.0113275	0.0655444	0.0188427	0.00942944	0.25	0.0463497
CD55	16	0	0	0	0.000276243	0.00164019	0.0176796	43.5485	2237.13	0.357196	0.156124	0.261494	0.156124	0	0.0464642
UBQLNL	25	0	0	0	0.000276243	0.00138122	0.0129834	24.9674	2704.72	0.631171	0.0380057	0.0709653	0.0380057	0	0.0465822
LAMB1	57	0	0	0	0.000276243	0.00147814	0.0251381	103.789	5839.62	0.174404	0.0695751	0.129191	0.0690047	0.04	0.0465955
CDH3	27	0	0	0	0.000276243	0.0016063	0.0151934	113.878	3157.75	0.0427112	0.0309015	0.0405168	0.0211835	0.16	0.0471455
HAUS5	21	0	0	0	0.000276243	0.00382794	0.0281768	-41.2094	3569.77	0.490367	0.0228776	0.0415921	0.0228776	0	0.0471861
TLR6	25	0	0	0	0.000276243	0.00154696	0.018232	6.60778	3656.21	0.912981	0.0200516	0.0382771	0.0200516	0	0.0473686
ASPM	108	0	0	0	0.000276243	0.000700839	0.0138122	-248.526	9303.62	0.00997805	0.429634	0.0209794	0.00997805	1	0.0476427
GPR137	13	0	0	0	0.000276243	0.00318742	0.0198895	71.608	1821.67	0.0933965	0.0276115	0.0471208	0.0276115	0	0.0478909
PRSS42	9	0	0	0	0.000276243	0.00454266	0.0381215	36.1991	1198.18	0.295666	0.150919	0.242555	0.150919	0	0.0479289
MYH11	45	0	0	0	0.000276243	0.000718232	0.0058011	25.9075	3371.66	0.655472	0.022086	0.0439628	0.022086	0	0.048121
TAS2R14	9	0	0	0	0.000276243	0.0038981	0.0179558	-111.598	1799.95	0.00852761	0.0591637	0.0148295	0.00852761	1	0.0481276
CDT1	31	0	0	0	0.000276243	0.000864374	0.0058011	113.481	3061.99	0.0402882	0.12901	0.0724726	0.0381816	0.5	0.0484141
TCEANC2	12	0	0	0	0.000276243	0.00202578	0.018232	69.7651	1219.58	0.0457483	0.0147331	0.0213871	0.0147331	0	0.0486835
OR2L5	18	0	0	0	0.000276243	0.00245549	0.0364641	67.5465	1653.24	0.0966637	0.0954489	0.137832	0.0788396	0.25	0.0488115
ZHX2	26	0	0	0	0.000276243	0.00352741	0.0414365	78.8051	2410.58	0.108479	0.0644849	0.107046	0.0578348	0.16	0.0488516
TMC2	28	0	0	0	0.000276243	0.00214088	0.0436464	-86.6636	2145.77	0.061362	0.0166705	0.0297535	0.0155532	0.09	0.0492017
RALGAPA1	43	0	0	0	0.000276243	0.000835154	0.010221	100.872	2894.89	0.060821	0.231467	0.111091	0.060821	1	0.0492803
A2M	34	0	0	0	0.000276243	0.00099935	0.0196133	109.357	3158.94	0.0516907	0.163858	0.0906428	0.0516907	1	0.0498245
KAT6A	48	0	0	0	0.000276243	0.000782689	0.0110497	74.969	3244.25	0.188104	0.123442	0.216267	0.120081	0.09	0.050718
COL5A3	56	0	0	0	0.000276243	0.00155387	0.0248619	51.7356	5519.66	0.486204	0.0536701	0.100204	0.0536701	0	0.0509443
ABL2	20	0	0	0	0.000276243	0.00133978	0.0151934	48.5406	2003.03	0.278107	0.0181847	0.0320879	0.0181847	0	0.0510446
PSG4	23	0	0	0	0.000276243	0.00289455	0.0348066	79.1691	3739.07	0.195419	0.0462392	0.0857092	0.0462392	0	0.0510801
RNF151	19	0	0	0	0.000276243	0.00552486	0.0345304	-167.915	6523.96	0.037626	0.0155792	0.0198137	0.0155792	0	0.0512715
VWA5B2	43	0	0	0	0.000276243	0.00168316	0.0325967	64.2602	3801.52	0.297305	0.0140087	0.0272093	0.0140087	0	0.0514792
CALHM1	20	0	0	0	0.000276243	0.0028453	0.0237569	139.341	4434.82	0.0364039	0.0101272	0.0119552	0.0101272	0	0.0516084
FGD6	53	0	0	0	0.000276243	0.000661941	0.00994475	-20.837	3354.89	0.719037	0.0251215	0.0486055	0.0251215	0	0.0517139
CNBD2	25	0	0	0	0.000276243	0.00234254	0.0436464	47.5167	1791.34	0.261573	0.11831	0.200806	0.11831	0	0.051789
TTLL9	27	0	0	0	0.000276243	0.000951504	0.00911602	89.5257	2330.72	0.063682	0.0374348	0.0566593	0.0303804	0.16	0.0519839
AGA	10	0	0	0	0.000276243	0.00359116	0.0179558	86.8792	2007.38	0.0524889	0.212326	0.0889058	0.0524889	1	0.0522575
BEGAIN	25	0	0	0	0.000276243	0.00116022	0.0132597	33.4599	2815.8	0.528332	0.0176537	0.0316048	0.0176537	0	0.0523038
MRPL22	8	0	0	0	0.000276243	0.00441989	0.0331492	37.7978	812.089	0.184717	0.270015	0.253787	0.184717	1	0.0523571
SEC14L4	18	0	0	0	0.000276243	0.00178023	0.0157459	72.5384	2498.6	0.146731	0.147946	0.214461	0.129509	0.5	0.0525635
HAUS3	21	0	0	0	0.000276243	0.00261773	0.0447514	90.5216	1880.99	0.0368723	0.0518053	0.0498541	0.0270809	0.25	0.0526568
PTCHD3	42	0	0	0	0.000276243	0.00238095	0.0417127	-176.72	5425.45	0.0164303	0.0416536	0.0236141	0.0119157	0.25	0.0527051
OXTR	14	0	0	0	0.000276243	0.00244672	0.0290055	-1.39336	1311.35	0.969307	0.0581536	0.0962937	0.0581536	0	0.0527252
KIR3DX1	14	0	0	0	0.000276243	0.00205209	0.0220994	7.84942	2001.02	0.860708	0.0267796	0.0471882	0.0267796	0	0.0529149
MYOM1	60	0	0	0	0.000276243	0.000755064	0.00801105	90.398	5859.42	0.237622	0.020726	0.0354147	0.020726	0	0.052956
CPN1	6	0	0	0	0.000276243	0.00819521	0.0461326	-43.026	789.945	0.125806	0.0369888	0.0590451	0.0369888	0	0.0532885
KIRREL2	26	0	0	0	0.000276243	0.00324054	0.0370166	65.504	5309.28	0.368663	0.216963	0.340003	0.216963	0	0.053403
DHRS4	8	0	0	0	0.000276243	0.00441989	0.0185083	88.2303	2176.62	0.0586043	0.0630913	0.0811738	0.049748	0.5	0.0534846
ADGRG6	30	0	0	0	0.000276243	0.00146409	0.0254144	8.77063	2704.7	0.866077	0.0223632	0.0423286	0.0223632	0	0.0535879
NOL8	36	0	0	0	0.000276243	0.00638428	0.0425414	257.524	10780.8	0.0131297	0.0309964	0.0184954	0.0131297	1	0.0536014
DOCK8	72	0	0	0	0.000276243	0.00271255	0.0475138	183.727	7994.51	0.0398948	0.329316	0.0759144	0.0398948	1	0.0537748
RASAL1	33	0	0	0	0.000276243	0.00214298	0.0433702	126.817	3023.46	0.0210905	0.0816034	0.0375409	0.0191529	0.5	0.0538623
KARS	24	0	0	0	0.000276243	0.00223297	0.0392265	45.1569	2057.64	0.319495	0.113465	0.193446	0.113465	0	0.0542538
GFPT2	32	0	0	0	0.000276243	0.00179558	0.0461326	84.2193	1962.01	0.0572568	0.246428	0.104631	0.0572568	1	0.0542673
PEX6	30	0	0	0	0.000276243	0.0040884	0.0464088	75.0761	3602.25	0.210979	0.0313198	0.0606444	0.0313198	0	0.054855
NDE1	19	0	0	0	0.000276243	0.00412911	0.0372928	53.4048	3028.57	0.331836	0.100564	0.175143	0.100564	0	0.0551218
KIAA1161	22	0	0	0	0.000276243	0.00283777	0.0356354	81.7113	2277.64	0.0868706	0.15246	0.146305	0.0859333	0.5	0.055258
DIP2C	37	0	0	0	0.000276243	0.00145588	0.0395028	90.2542	2194.36	0.0540173	0.212812	0.100267	0.0540173	1	0.0552609
GOT1L1	18	0	0	0	0.000276243	0.00250153	0.0383978	77.3856	1445	0.0417744	0.115134	0.0716108	0.0417744	1	0.0555416
MYBL1	14	0	0	0	0.000276243	0.00203236	0.0179558	70.0138	2045.71	0.121631	0.0335554	0.0531837	0.0335554	0	0.0556498
NPY	3	0	0	0	0.000276243	0.0140884	0.0411602	-7.38867	659.381	0.773547	0.1695	0.222098	0.1695	0	0.055867
NEURL4	40	0	0	0	0.000276243	0.00337017	0.0486188	-183.613	5124.26	0.0103175	0.623667	0.0210894	0.0103175	1	0.0559408
ADAMTS4	30	0	0	0	0.000276243	0.000791897	0.0038674	94.8795	2860.58	0.0760686	0.075473	0.0951765	0.0512162	0.25	0.0560902
SMYD4	29	0	0	0	0.000276243	0.00284816	0.0356354	-79.1345	4550.56	0.240757	0.0227236	0.043277	0.0227236	0	0.0562871
KIF1A	50	0	0	0	0.000276243	0.00078453	0.0116022	92.7412	2928.67	0.0865818	0.105675	0.127724	0.0693909	0.25	0.0563561
KRT71	34	0	0	0	0.000276243	0.00102372	0.00966851	-55.877	3606.6	0.352148	0.0445449	0.0805732	0.0445449	0	0.056378
AL354828.1	16	0	0	0	0.000276243	0.00571478	0.0276243	-138.094	5160.26	0.0545576	0.309182	0.0896894	0.0545576	1	0.0564185
FKBP4	16	0	0	0	0.000276243	0.00236533	0.0328729	68.719	1480.76	0.0741308	0.235899	0.12365	0.0741308	1	0.0572349
CYP3A5	18	0	0	0	0.000276243	0.00431246	0.0464088	-114.763	3622.64	0.0565554	0.249714	0.0873188	0.0565554	1	0.057249
C2	18	0	0	0	0.000276243	0.00428177	0.0472376	-132.139	2651.45	0.010282	0.152628	0.0191832	0.010282	1	0.0573465
MCMDC2	15	0	0	0	0.000276243	0.0027256	0.0331492	4.86007	1782.66	0.908359	0.0349454	0.0609803	0.0349454	0	0.0574949
EFCAB12	30	0	0	0	0.000276243	0.000819521	0.00552486	99.5487	3347.64	0.0853332	0.160886	0.141139	0.0853332	1	0.0575305
SYNE1	261	0	0	0	0.000276243	0.00153363	0.0337017	-69.8801	28877.9	0.680914	0.0230935	0.0480951	0.0230935	0	0.057579
IL16	47	0	0	0	0.000276243	0.000869872	0.0127072	92.1912	6896.95	0.266958	0.0219241	0.0374837	0.0219241	0	0.0576846
ELMO3	28	0	0	0	0.000276243	0.00200276	0.0323204	49.5882	2891.53	0.356436	0.0485028	0.0888751	0.0485028	0	0.0578634
TSPEAR	38	0	0	0	0.000276243	0.00082146	0.00469613	32.3316	4073.86	0.61247	0.038977	0.0706189	0.038977	0	0.0580881
UGT1A9	23	0	0	0	0.000276243	0.000996877	0.011326	51.9385	2159.14	0.263669	0.184566	0.306572	0.184566	0	0.0581922
ULBP2	11	0	0	0	0.000276243	0.00321447	0.0323204	61.0847	1197.49	0.0775287	0.0157993	0.0240174	0.0157993	0	0.0583208
ZNF844	25	0	0	0	0.000276243	0.00237569	0.0165746	4.66324	5052.47	0.947692	0.0246557	0.0456248	0.0246557	0	0.0583633
NUMB	20	0	0	0	0.000276243	0.00247238	0.0389503	64.5982	1603.43	0.106695	0.133041	0.166927	0.0946961	0.5	0.0584402
WHRN	44	0	0	0	0.000276243	0.000602712	0.00828729	49.7712	2855.54	0.351649	0.113698	0.205605	0.113698	0	0.0585772
COL4A2	58	0	0	0	0.000276243	0.00162888	0.0469613	146.708	4571.24	0.0300152	0.143537	0.0564895	0.0286183	0.5	0.0587054
ITIH5	39	0	0	0	0.000276243	0.00101997	0.00883978	-20.2408	4830.39	0.770875	0.0246246	0.0451758	0.0246246	0	0.0589656
DRD2	10	0	0	0	0.000276243	0.00325967	0.0254144	67.7199	1522.66	0.0826593	0.213609	0.139151	0.0826593	1	0.0591322
FAM178B	17	0	0	0	0.000276243	0.00279493	0.0375691	55.1615	2047.12	0.222779	0.0238186	0.0414636	0.0238186	0	0.0592312
ZSWIM4	38	0	0	0	0.000276243	0.00189735	0.0254144	67.412	6150.59	0.390029	0.199839	0.320755	0.199839	0	0.0593917
LAMA1	103	0	0	0	0.000276243	0.00136781	0.0312155	-255.816	10066.7	0.0107824	0.999129	0.0221987	0.0107824	1	0.0596248
SNX29	34	0	0	0	0.000276243	0.0040949	0.0312155	69.7898	5600.71	0.351054	0.0361334	0.0691582	0.0361334	0	0.0596715
CCDC85C	18	0	0	0	0.000276243	0.00329957	0.029558	27.6167	3101.85	0.619991	0.0296936	0.0517706	0.0296936	0	0.0597343
CHAC1	15	0	0	0	0.000276243	0.00290976	0.0220994	-38.1439	2877.52	0.477037	0.059361	0.103806	0.059361	0	0.0599292
ERICH3	48	0	0	0	0.000276243	0.00167472	0.0417127	148.63	4514.18	0.0269558	0.134991	0.0504008	0.0254853	0.5	0.0602571
RAB15	6	0	0	0	0.000276243	0.0055709	0.031768	58.811	796.603	0.0371865	0.0786617	0.0489151	0.0371865	1	0.0603422
OR10J1	13	0	0	0	0.000276243	0.0020612	0.0174033	88.8098	2415.01	0.0707339	0.338901	0.119621	0.0707339	1	0.0605664
IZUMO4	16	0	0	0	0.000276243	0.00281423	0.0290055	-118.623	2506.89	0.0178265	0.0715342	0.0318371	0.0168184	0.5	0.0606674
ZNF382	12	0	0	0	0.000276243	0.0019337	0.0154696	62.3991	1574.06	0.11577	0.0785558	0.127646	0.0755371	0.16	0.0607098
TSNARE1	29	0	0	0	0.000276243	0.00170509	0.0223757	44.3078	3488.61	0.453158	0.0433885	0.079536	0.0433885	0	0.0608271
C1QTNF8	17	0	0	0	0.000276243	0.00307117	0.0218232	129.473	4546.68	0.0548404	0.0423147	0.056428	0.0409424	0.09	0.0608509
CCNF	18	0	0	0	0.000276243	0.00131983	0.0162983	90.8362	1592.67	0.0228383	0.103628	0.0375492	0.0228383	1	0.0608692
IQCA1	29	0	0	0	0.000276243	0.0026386	0.0455801	-15.8987	3282.91	0.781411	0.0276533	0.0524183	0.0276533	0	0.0609255
CRHR2	28	0	0	0	0.000276243	0.00153907	0.011326	99.0728	5131.52	0.166656	0.318455	0.262086	0.166656	1	0.0610271
RIC8A	18	0	0	0	0.000276243	0.00184162	0.0132597	3.89413	2091.4	0.932141	0.0348807	0.0613941	0.0348807	0	0.0610677
HK2	21	0	0	0	0.000276243	0.00123652	0.0146409	60.5704	2435.47	0.219691	0.259759	0.356069	0.214353	0.5	0.0611612
SON	39	0	0	0	0.000276243	0.000772064	0.00359116	23.241	2921.59	0.667212	0.0187107	0.0368616	0.0187107	0	0.061263
BLOC1S3	9	0	0	0	0.000276243	0.00537139	0.0425414	-56.7275	1018.28	0.0754521	0.0346756	0.0563949	0.0345783	0.04	0.0613173
DMD	56	0	0	0	0.000552486	0.00272297	0.0447514	188.362	20798.8	0.191521	0.142676	0.240511	0.137228	0.09	0.0613217
KLK13	9	0	0	0	0.000276243	0.0043892	0.0339779	-65.3133	1206.1	0.0600181	0.0376394	0.0580806	0.0358403	0.16	0.0615962
TXNDC16	27	0	0	0	0.000276243	0.00310006	0.0325967	91.4215	3937.31	0.145126	0.129111	0.195677	0.110756	0.25	0.0616035
HIVEP3	79	0	0	0	0.000276243	0.0024687	0.0469613	193.737	11308.8	0.0684832	0.0938003	0.101556	0.0580963	0.25	0.0616602
IPO8	19	0	0	0	0.000276243	0.00248619	0.0270718	61.4318	2287.09	0.198949	0.329082	0.312423	0.198949	1	0.0618221
B4GALNT4	33	0	0	0	0.000276243	0.0014733	0.0342541	94.9859	2530.37	0.0589881	0.0340414	0.049232	0.0261099	0.16	0.0622627
CD300LF	18	0	0	0	0.000276243	0.0019337	0.021547	7.64458	2239.68	0.871674	0.0320806	0.0581737	0.0320806	0	0.0622628
ZNF431	19	0	0	0	0.000276243	0.00295144	0.0229282	41.5465	3504.75	0.482811	0.0504513	0.0890745	0.0504513	0	0.0624089
ZNF728	29	0	0	0	0.000276243	0.00167651	0.0207182	26.1603	4406.97	0.69353	0.0329078	0.0627943	0.0329078	0	0.06258
CAP2	11	0	0	0	0.000276243	0.00226017	0.0196133	-38.5003	1299	0.285422	0.0471185	0.078813	0.0471185	0	0.0626301
LATS2	28	0	0	0	0.000276243	0.00117403	0.0171271	104.572	3000.85	0.056269	0.268128	0.100998	0.056269	1	0.0631879
LRRK1	61	0	0	0	0.000276243	0.00121366	0.00994475	182.719	7800.65	0.0385646	0.145145	0.0705422	0.036501	0.25	0.0633246
POLQ	86	0	0	0	0.000276243	0.00179558	0.0312155	198.295	9781.25	0.0449629	0.33453	0.0857027	0.0449629	1	0.0638226
CLCN2	31	0	0	0	0.000276243	0.00194261	0.0223757	97.255	4723.9	0.157063	0.0200865	0.0274723	0.0200865	0	0.0639636
VWA2	38	0	0	0	0.000276243	0.00201367	0.0174033	16.1023	5546.24	0.82882	0.0219812	0.0432079	0.0219812	0	0.0639953
COL16A1	51	0	0	0	0.000276243	0.00166288	0.0290055	132.298	5205.61	0.0667058	0.219134	0.123649	0.0663163	0.5	0.0642953
KIAA1522	48	0	0	0	0.000276243	0.00153085	0.0323204	98.1647	4252.11	0.13222	0.055142	0.099559	0.0524614	0.09	0.064534
ZNF12	18	0	0	0	0.000276243	0.00503376	0.0433702	79.82	2150.32	0.0851941	0.0155293	0.0290722	0.015293	0.04	0.064565
C3AR1	15	0	0	0	0.000276243	0.00198895	0.0251381	63.397	1226.34	0.0702409	0.0820669	0.104264	0.063632	0.5	0.0646225
CCDC9	26	0	0	0	0.000276243	0.00165746	0.0207182	48.4355	3314.12	0.400148	0.0790552	0.142345	0.0790552	0	0.064662
DOK7	48	0	0	0	0.000276243	0.00177831	0.0314917	96.5079	5768.55	0.203849	0.154186	0.257861	0.153702	0.04	0.0646746
CYP7B1	21	0	0	0	0.000276243	0.00232833	0.0403315	38.1273	1549.04	0.332677	0.191591	0.314205	0.191591	0	0.0647716
CREBBP	47	0	0	0	0.000276243	0.000916892	0.00939227	10.068	5153.87	0.888469	0.0208824	0.0416181	0.0208824	0	0.0648733
CDS1	13	0	0	0	0.000276243	0.00380365	0.0422652	51.6453	1458.88	0.176331	0.270223	0.29073	0.176331	1	0.0649408
HLA-DMB	10	0	0	0	0.000276243	0.0153867	0.0337017	-172.174	8161.2	0.0566686	0.0666135	0.0762064	0.0545882	0.25	0.0652897
DHX34	50	0	0	0	0.000276243	0.00191713	0.0359116	124.336	3620.8	0.0388004	0.159415	0.0730171	0.0377497	0.5	0.0654803
NRSN1	7	0	0	0	0.000276243	0.00359116	0.0229282	17.5782	1153.99	0.604838	0.190125	0.284871	0.190125	0	0.0657969
SELENBP1	26	0	0	0	0.000276243	0.0021462	0.0342541	76.1948	2387.13	0.118876	0.013836	0.0266235	0.013836	0	0.0658391
C21orf59	11	0	0	0	0.000276243	0.00474636	0.0422652	37.0965	2134.46	0.422003	0.141847	0.201889	0.141847	0	0.0658442
DSPP	30	0	0	0	0.000276243	0.001814	0.019337	33.9715	4263.65	0.60288	0.041883	0.0780792	0.041883	0	0.0658747
TEKT1	21	0	0	0	0.000276243	0.00177585	0.0146409	89.8876	2960.28	0.0985168	0.19092	0.16791	0.0985168	1	0.0659056
ZNF638	49	0	0	0	0.000276243	0.000603225	0.00718232	85.4575	3413.83	0.143574	0.0829847	0.143502	0.0785882	0.09	0.0663562
KIAA2013	17	0	0	0	0.000276243	0.00147871	0.00883978	97.346	2026.84	0.0305982	0.0687832	0.0502217	0.0269305	0.5	0.0670093
AL354828.2	16	0	0	0	0.000276243	0.00176105	0.0132597	-128.436	2903.44	0.0171451	0.11261	0.0302912	0.0171451	1	0.0670113
GFM2	23	0	0	0	0.000276243	0.00171751	0.0187845	105.553	2535.05	0.0360456	0.0462211	0.0483616	0.025685	0.25	0.067212
TTLL4	45	0	0	0	0.000276243	0.000810313	0.00552486	-149.456	3581.43	0.0125116	0.968648	0.0253507	0.0125116	1	0.0673261
CACNA1G	56	0	0	0	0.000276243	0.000784333	0.00966851	110.064	4557.45	0.103026	0.0505993	0.0849876	0.0450968	0.09	0.0678147
ALPK3	72	0	0	0	0.000276243	0.00179558	0.030663	63.9924	8658.01	0.491621	0.0650802	0.116672	0.0650802	0	0.0678507
NOM1	45	0	0	0	0.000276243	0.0006814	0.00828729	61.5908	3546.58	0.301035	0.0374494	0.0716776	0.0374494	0	0.0679304
MYH14	73	0	0	0	0.000276243	0.000991448	0.0342541	87.4752	4555.41	0.194959	0.0699471	0.130301	0.0699471	0	0.0685123
ANAPC7	9	0	0	0	0.000276243	0.00518723	0.0433702	34.5614	800.293	0.221819	0.0351022	0.0523774	0.0351022	0	0.0685632
CHST9	9	0	0	0	0.000276243	0.00383671	0.0287293	29.8843	1306.42	0.408349	0.0365844	0.0570948	0.0365844	0	0.0688249
ADAM18	29	0	0	0	0.000276243	0.00121928	0.0129834	83.2836	3118.23	0.135847	0.19848	0.226593	0.128843	0.5	0.0688252
LYPD4	13	0	0	0	0.000276243	0.00350616	0.0353591	-83.5963	1548.91	0.033662	0.0374119	0.045544	0.0256848	0.25	0.0688552
GPR148	18	0	0	0	0.000276243	0.00162676	0.0232044	-98.0184	1555.69	0.0129509	0.0595311	0.021033	0.0129509	1	0.0688746
TRUB1	10	0	0	0	0.000276243	0.00624309	0.0356354	-87.9834	1812.43	0.0387657	0.114753	0.067782	0.0387657	1	0.0691963
SSPN	11	0	0	0	0.000276243	0.00698142	0.0372928	-104.134	3087.69	0.0609274	0.0343509	0.0404732	0.0343509	0	0.0692278
DEFB116	3	0	0	0	0.000276243	0.00893186	0.0259669	40.7168	991.821	0.196053	0.129128	0.179972	0.129128	0	0.069508
ABCA10	44	0	0	0	0.000276243	0.00128076	0.0149171	-191.082	5921.52	0.0130227	0.718958	0.0251467	0.0130227	1	0.0695512
CDC42BPG	51	0	0	0	0.000276243	0.0014733	0.0353591	104.344	3939.56	0.0964253	0.126216	0.14835	0.0807664	0.25	0.0696058
CLCN6	30	0	0	0	0.000276243	0.00209024	0.0494475	11.9995	1813.7	0.778128	0.0369524	0.0678037	0.0369524	0	0.0701243
SYTL1	20	0	0	0	0.000276243	0.00209945	0.0359116	86.3438	1734.83	0.0381707	0.0726228	0.0615337	0.0346391	0.5	0.0704888
CNDP2	27	0	0	0	0.000276243	0.00216902	0.0375691	34.7299	2856.91	0.515845	0.0605966	0.109225	0.0605966	0	0.0706132
CEP295NL	37	0	0	0	0.000276243	0.00115723	0.0160221	88.1358	4072.84	0.167269	0.0658596	0.121201	0.0656141	0.01	0.0709721
FOLH1	25	0	0	0	0.000276243	0.00271823	0.0464088	87.1274	4039.45	0.170418	0.0382545	0.069034	0.0382545	0	0.0714323
SPESP1	3	0	0	0	0.000276243	0.0154696	0.0458564	42.7818	667.665	0.0977839	0.201512	0.134011	0.0977839	1	0.0715507
NOD2	61	0	0	0	0.000276243	0.00223259	0.0458564	77.5081	7184.47	0.360491	0.0356937	0.0705989	0.0356937	0	0.0718509
BTN3A1	22	0	0	0	0.000276243	0.00146911	0.0176796	6.51993	2138.17	0.887869	0.0370703	0.0666884	0.0370703	0	0.0720914
CACTIN	16	0	0	0	0.000276243	0.00409185	0.041989	-14.7186	1909.09	0.73622	0.0427111	0.0742745	0.0427111	0	0.0726057
FDXACB1	18	0	0	0	0.000276243	0.00176489	0.0157459	61.456	2105.47	0.180461	0.0328516	0.0597671	0.0328516	0	0.0726301
RNPEP	33	0	0	0	0.000276243	0.0010966	0.0165746	83.5832	2540.28	0.0972452	0.329736	0.173664	0.0972452	1	0.0729864
DNAH6	128	0	0	0	0.000276243	0.00145028	0.0243094	248.749	14957	0.0419577	0.206329	0.0802627	0.0408123	0.5	0.0730299
JMJD4	25	0	0	0	0.000276243	0.00272928	0.0472376	89.8312	2675.82	0.0824584	0.0333788	0.0571575	0.0299813	0.09	0.0730781
BCL2L14	17	0	0	0	0.000276243	0.00272993	0.0240331	24.7859	2417.2	0.614165	0.0738922	0.126524	0.0738922	0	0.0733599
PER2	37	0	0	0	0.000276243	0.00194863	0.0414365	-4.62143	3164.64	0.934526	0.026882	0.0516654	0.026882	0	0.0734725
CEBPZ	28	0	0	0	0.000276243	0.00117403	0.0124309	-1.82575	2213.44	0.969044	0.0389657	0.0692568	0.0389657	0	0.0737668
ZNF729	35	0	0	0	0.000276243	0.000844515	0.0138122	44.3722	2552.19	0.379768	0.0977797	0.178264	0.0977797	0	0.0738603
FAM167A	14	0	0	0	0.000276243	0.00325572	0.0337017	98.3293	1932.81	0.0253124	0.0490468	0.0412462	0.0247062	0.5	0.0739939
GSDMC	21	0	0	0	0.000276243	0.00284136	0.0447514	-59.3467	1746.17	0.155545	0.134771	0.210722	0.123287	0.25	0.0742746
PAPSS2	16	0	0	0	0.000276243	0.00248619	0.0185083	35.1039	2038.15	0.436826	0.0470554	0.0811589	0.0470554	0	0.0743582
LCE4A	6	0	0	0	0.000276243	0.00736648	0.028453	24.3824	1567.35	0.537977	0.0912528	0.138798	0.0912528	0	0.074421
ANXA9	17	0	0	0	0.000276243	0.00303867	0.0345304	78.0248	2338.18	0.106616	0.070172	0.113932	0.0655727	0.16	0.0745583
SLC4A7	31	0	0	0	0.000276243	0.000926751	0.0162983	81.4636	2167.35	0.0801449	0.0841543	0.112981	0.0633755	0.25	0.0747794
COL6A6	90	0	0	0	0.000276243	0.00141498	0.0262431	133.156	9256.74	0.166363	0.0328542	0.064455	0.0326857	0.01	0.0749101
ENDOV	27	0	0	0	0.000276243	0.00190301	0.0383978	30.3826	2037.08	0.500842	0.105175	0.183544	0.105175	0	0.0750755
OR51I1	21	0	0	0	0.000276243	0.00544594	0.0417127	154.096	5524.67	0.0381554	0.326254	0.058868	0.0381554	1	0.0751784
GPR20	17	0	0	0	0.000276243	0.0058011	0.048895	-6.70281	2442.86	0.892126	0.0318498	0.0584005	0.0318498	0	0.0752058
CSPP1	41	0	0	0	0.000276243	0.00154966	0.0348066	88.9073	4294.47	0.174878	0.0542004	0.0959385	0.0542004	0	0.0753166
C6orf141	12	0	0	0	0.000276243	0.00474217	0.0256906	-20.4867	3677.63	0.735498	0.119097	0.171526	0.119097	0	0.0755935
HCRTR2	11	0	0	0	0.000276243	0.00210949	0.010221	-41.0487	2301.81	0.392226	0.0427203	0.073325	0.0427203	0	0.0756761
CSF2RB	42	0	0	0	0.000276243	0.00302552	0.0453039	114.905	5462.68	0.120026	0.198542	0.199707	0.118915	0.5	0.0758419
TUBGCP2	38	0	0	0	0.000276243	0.00141029	0.0270718	57.333	2965.99	0.292461	0.0861946	0.154126	0.0861946	0	0.0760666
SLC4A5	29	0	0	0	0.000276243	0.00391503	0.0477901	-142.176	3497.86	0.0162189	0.277602	0.0310676	0.0162189	1	0.0760804
AK1	8	0	0	0	0.000276243	0.0051105	0.0383978	-35.9412	876.997	0.224881	0.0530044	0.0756133	0.0530044	0	0.0762394
TOP2B	32	0	0	0	0.000276243	0.00192507	0.0243094	62.4513	4280.11	0.339789	0.301479	0.453014	0.301479	0	0.0765841
MRPL19	14	0	0	0	0.000276243	0.00297948	0.0168508	65.4538	2423.97	0.1837	0.0431566	0.0747311	0.0431566	0	0.0770047
HTR3B	15	0	0	0	0.000276243	0.00327808	0.0331492	84.8368	2611.47	0.0968884	0.0444215	0.0769112	0.0433063	0.09	0.0770128
NAALADL1	31	0	0	0	0.000276243	0.00253965	0.0450276	82.5748	2800.18	0.11865	0.116834	0.167666	0.0939258	0.25	0.0770641
CASR	23	0	0	0	0.000276243	0.00199375	0.0367403	25.1235	1584.15	0.527896	0.140297	0.238133	0.140297	0	0.0770942
PRCP	13	0	0	0	0.000276243	0.00269868	0.0281768	50.9356	1717.39	0.219035	0.144529	0.236294	0.144529	0	0.0771948
IGHMBP2	43	0	0	0	0.000276243	0.000725941	0.00690608	89.6907	3458.89	0.127251	0.122923	0.173375	0.0952177	0.25	0.077336
AFDN	49	0	0	0	0.000276243	0.000952757	0.0243094	125.394	3457.95	0.0329752	0.403231	0.0626214	0.0329752	1	0.0777705
NR2F6	9	0	0	0	0.000276243	0.0053407	0.0458564	32.9648	682.781	0.207105	0.301099	0.320787	0.207105	1	0.0778583
TNFRSF1A	20	0	0	0	0.000276243	0.00179558	0.0168508	70.5028	2386.58	0.148971	0.0278562	0.0508024	0.0278562	0	0.0781134
TRIM65	35	0	0	0	0.000276243	0.00112076	0.0149171	105.22	3588.93	0.0790254	0.0400056	0.0650512	0.0360736	0.09	0.0782481
TSEN2	23	0	0	0	0.000276243	0.00100889	0.0132597	77.9786	2208.33	0.0970413	0.261621	0.167741	0.0970413	1	0.0783693
C1QBP	9	0	0	0	0.000276243	0.00270104	0.0209945	52.6061	1016.96	0.0990209	0.117167	0.144119	0.0990209	1	0.0784295
OR1L6	20	0	0	0	0.000276243	0.0134807	0.0381215	-391.149	32973	0.0312334	0.024218	0.0264652	0.024218	0	0.0785631
IBSP	11	0	0	0	0.000276243	0.00266198	0.0248619	-57.0323	1248.63	0.106528	0.0322834	0.0476604	0.0322834	0	0.0787022
PARP10	33	0	0	0	0.000276243	0.00159049	0.0392265	31.0412	1941.68	0.481153	0.109505	0.196483	0.109505	0	0.0787579
THAP8	16	0	0	0	0.000276243	0.00530041	0.0378453	-110.57	3305.9	0.0544734	0.0227785	0.0322842	0.0227785	0	0.0789251
PKP3	59	0	0	0	0.000276243	0.00149359	0.0267956	101.423	6110.82	0.194481	0.0505903	0.0967978	0.0505903	0	0.0791535
PPFIA4	38	0	0	0	0.000276243	0.00144664	0.0262431	-78.0912	3119.58	0.162068	0.0314856	0.0600651	0.0314856	0	0.0791604
KPNA2	8	0	0	0	0.000276243	0.00569751	0.0337017	-99.0995	1669.68	0.0152984	0.200072	0.0283967	0.0152984	1	0.0792457
GALNTL5	14	0	0	0	0.000276243	0.00280189	0.0303867	69.979	1531.8	0.0737768	0.108182	0.115703	0.0681944	0.5	0.0793756
SLC3A1	33	0	0	0	0.000276243	0.00143144	0.0270718	-32.6462	3315.76	0.570751	0.0853342	0.154554	0.0853342	0	0.0794372
CLIP2	31	0	0	0	0.000276243	0.00190697	0.0245856	76.7923	3932.29	0.220725	0.0420272	0.0799099	0.0420272	0	0.0795296
LRRC43	39	0	0	0	0.000276243	0.000842896	0.00718232	-137.283	3213.52	0.0154465	0.587466	0.0310953	0.0154465	1	0.079551
SLC45A2	26	0	0	0	0.000276243	0.00350616	0.0494475	125.098	4837.08	0.0720664	0.0189464	0.0286912	0.0189464	0	0.0796659
EEF2	14	0	0	0	0.000276243	0.00209155	0.0254144	70.6074	1218.8	0.0431272	0.0211147	0.0305439	0.0209802	0.09	0.0796844
RBM28	25	0	0	0	0.000276243	0.00288398	0.0298343	-115.159	4900.93	0.0999755	0.0333923	0.0600237	0.0324423	0.04	0.0797877
XXYLT1	16	0	0	0	0.000276243	0.00286602	0.0353591	59.2523	1564.58	0.134139	0.231719	0.22682	0.134139	1	0.0798308
AC010646.3	4	0	0	0	0.000276243	0.0116713	0.0458564	18.3127	499.907	0.412761	0.375533	0.492411	0.375533	0	0.0798731
CEACAM18	16	0	0	0	0.000276243	0.00412638	0.0254144	61.2053	3060.01	0.268537	0.0440719	0.0781677	0.0440719	0	0.0798948
ZFYVE26	78	0	0	0	0.000276243	0.00291826	0.0428177	228.108	15953.7	0.0709237	0.370692	0.122475	0.0709237	1	0.0805772
SPACA3	8	0	0	0	0.000276243	0.00417818	0.0151934	107.272	2205.35	0.0223554	0.110105	0.0392277	0.0223554	1	0.0808198
LHX5	12	0	0	0	0.000276243	0.00202578	0.0212707	-24.4781	1083.06	0.457002	0.123084	0.171173	0.123084	0	0.0811381
TMEM52	13	0	0	0	0.000276243	0.00418615	0.0461326	70.7091	1365.62	0.0556948	0.15492	0.0961775	0.0556948	1	0.081153
ZG16B	11	0	0	0	0.000276243	0.00344048	0.0331492	48.8021	1515.47	0.209981	0.159586	0.245443	0.159586	0	0.0811972
CBARP	31	0	0	0	0.000276243	0.00146142	0.0212707	71.9715	2934.32	0.183967	0.0352867	0.0656552	0.0352867	0	0.0813933
MET	24	0	0	0	0.000276243	0.00214088	0.0187845	56.8012	3130.74	0.31003	0.121159	0.207492	0.121159	0	0.081642
NANOGP8	10	0	0	0	0.000276243	0.0118232	0.05	-86.1421	1926.99	0.0497221	0.210746	0.0863558	0.0497221	1	0.0816523
PCSK5	53	0	0	0	0.000276243	0.00115188	0.0174033	134.283	4339.78	0.0415117	0.315101	0.0797095	0.0415117	1	0.0817413
HMGXB3	50	0	0	0	0.000276243	0.000878453	0.011326	98.3851	3620.49	0.102027	0.0389505	0.0689187	0.0364924	0.09	0.0818154
GPR176	11	0	0	0	0.000276243	0.00351582	0.0353591	-35.5338	969.222	0.253711	0.0553336	0.0818762	0.0553336	0	0.0819766
C9orf47	16	0	0	0	0.000276243	0.0026761	0.0245856	-38.4668	2265.85	0.419027	0.0264502	0.0477788	0.0264502	0	0.0821481
NSD1	48	0	0	0	0.000276243	0.0019855	0.0256906	92.7779	6037.41	0.232462	0.277031	0.364245	0.229939	0.5	0.0823798
TMEM135	9	0	0	0	0.000276243	0.00288521	0.0212707	53.4289	1329.37	0.142814	0.0908072	0.146546	0.0907898	0.01	0.0828126
ZNF345	18	0	0	0	0.000276243	0.00234807	0.0151934	104.186	2756.08	0.0471931	0.0893194	0.0761618	0.04216	0.5	0.082824
KIF19	48	0	0	0	0.000276243	0.000546731	0.00552486	-126.915	2785.54	0.0161866	0.994145	0.0335256	0.0161866	1	0.0829332
TNFRSF8	17	0	0	0	0.000276243	0.00268118	0.0165746	97.4859	3130.04	0.0814252	0.410518	0.14015	0.0814252	1	0.083268
NECTIN3	24	0	0	0	0.000276243	0.00101289	0.00635359	29.6889	2442.95	0.548059	0.0442189	0.0832119	0.0442189	0	0.0833255
TSACC	3	0	0	0	0.000276243	0.014733	0.0229282	64.1798	1619.36	0.110739	0.088377	0.130789	0.0869594	0.25	0.0833285
MUC5AC	177	0	0	0	0.000276243	0.00207416	0.0417127	284.125	19110.8	0.0398529	0.209606	0.0744249	0.03951	0.5	0.0839619
DLGAP5	24	0	0	0	0.000276243	0.00145028	0.00773481	57.4224	5619.57	0.443675	0.210418	0.329895	0.210418	0	0.0840206
UBR4	106	0	0	0	0.000276243	0.000570729	0.00939227	134.654	7282.04	0.114579	0.156395	0.189324	0.104958	0.25	0.0842639
D2HGDH	34	0	0	0	0.000276243	0.00144621	0.0140884	39.5294	5254.07	0.585515	0.0449977	0.0834554	0.0449977	0	0.0853139
LARP1	28	0	0	0	0.000276243	0.00214088	0.0342541	86.6702	2461.68	0.0806646	0.0301767	0.0530229	0.0287428	0.09	0.0853497
LZTS1	26	0	0	0	0.000276243	0.00240119	0.0428177	23.2491	1934.67	0.597103	0.0487442	0.0898523	0.0487442	0	0.0857916
PCDHB6	28	0	0	0	0.000276243	0.00479479	0.0411602	166.499	6059.05	0.0324364	0.177752	0.0600397	0.0324364	1	0.0857973
DDRGK1	8	0	0	0	0.000276243	0.00341851	0.0254144	66.265	1063.05	0.042114	0.0717689	0.0552239	0.042114	1	0.0860697
THSD1	22	0	0	0	0.000276243	0.00600201	0.0433702	89.4695	4256.96	0.170289	0.122036	0.198201	0.121335	0.04	0.0862247
DCUN1D2	17	0	0	0	0.000276243	0.00147871	0.0187845	51.8717	1481.09	0.177709	0.0377204	0.0617612	0.0377204	0	0.0862293
DNAAF5	35	0	0	0	0.000276243	0.00115233	0.0176796	50.1048	3183.67	0.374538	0.128478	0.227366	0.128478	0	0.0862811
CRELD2	19	0	0	0	0.000276243	0.00612097	0.041989	167.06	6365.74	0.0362722	0.116983	0.0550936	0.0362722	1	0.086315
HYDIN	106	0	0	0	0.000276243	0.0011154	0.028453	190.135	10098.9	0.058489	0.110218	0.0878677	0.0450269	0.16	0.0864372
FANCF	13	0	0	0	0.000276243	0.00297493	0.0149171	27.1952	2549.22	0.590144	0.0471125	0.0833763	0.0471125	0	0.0866828
DDX31	43	0	0	0	0.000276243	0.00132982	0.0240331	-9.43106	3793.31	0.878298	0.0359419	0.0680049	0.0359419	0	0.0869915
PCDHB15	32	0	0	0	0.000276243	0.0015884	0.0168508	121.011	5692.17	0.10873	0.134888	0.161942	0.0954012	0.25	0.0875664
RPAP1	43	0	0	0	0.000276243	0.00201079	0.0464088	-84.0335	4557.95	0.213239	0.0443634	0.0806052	0.0443634	0	0.0876806
DUSP16	16	0	0	0	0.000276243	0.00305594	0.0353591	46.2332	1868.8	0.284853	0.050472	0.0845608	0.050472	0	0.0877631
MIGA2	16	0	0	0	0.000276243	0.00410912	0.0477901	73.0987	3174.48	0.194494	0.148182	0.23835	0.147758	0.04	0.0879768
C12orf74	3	0	0	0	0.000276243	0.00856354	0.0251381	17.4091	873.989	0.555944	0.503422	0.619366	0.503422	0	0.0882739
ZNF180	32	0	0	0	0.000276243	0.0015366	0.0132597	144.006	6732.8	0.079256	0.245669	0.129449	0.079256	1	0.0883057
HAS1	27	0	0	0	0.000276243	0.00140168	0.00966851	96.9609	3331.53	0.0929832	0.0319621	0.0572207	0.0306016	0.09	0.0885486
TRMT11	12	0	0	0	0.000276243	0.00437385	0.0480663	36.8587	798.804	0.19219	0.235134	0.30979	0.19219	1	0.0887282
PPIAL4G	8	0	0	0	0.000276243	0.00452348	0.0328729	49.8382	970.318	0.109611	0.329583	0.166866	0.109611	1	0.0889172
TRBV5-6	6	0	0	0	0.000276243	0.00962247	0.0444751	-70.343	1442.21	0.0639858	0.177044	0.105925	0.0639858	1	0.088931
ANKRD26	39	0	0	0	0.000276243	0.00174954	0.0212707	96.3434	5119.04	0.17812	0.0656532	0.120914	0.0656358	0.01	0.0891225
DNAH7	149	0	0	0	0.000276243	0.00223219	0.0477901	208.919	22126.1	0.160166	0.0322152	0.063088	0.0314802	0.01	0.0891593
SLC10A2	26	0	0	0	0.000276243	0.00385678	0.0439227	78.3041	3942.68	0.212374	0.0580059	0.105729	0.0580059	0	0.0892211
N4BP2	42	0	0	0	0.000276243	0.00305183	0.0469613	28.1669	3574.37	0.637549	0.0484882	0.0913472	0.0484882	0	0.0896083
TCN1	18	0	0	0	0.000276243	0.00313076	0.0406077	86.467	1871.79	0.0456539	0.121127	0.0810122	0.0456539	1	0.0898295
NAT8	15	0	0	0	0.000276243	0.00184162	0.00966851	95.8006	2560.08	0.0583052	0.06458	0.0790924	0.0442931	0.25	0.0899795
ADAMTS16	46	0	0	0	0.000276243	0.00236608	0.0444751	26.1021	5334.22	0.720801	0.0459051	0.0852839	0.0459051	0	0.0900078
USP20	43	0	0	0	0.000276243	0.00159964	0.0276243	85.0028	4395.53	0.199802	0.0984518	0.177186	0.0983378	0.01	0.0901984
ZCCHC14	23	0	0	0	0.000276243	0.00141725	0.0251381	83.5929	1811.28	0.0495118	0.0833427	0.0789458	0.0444792	0.5	0.0905755
E2F1	14	0	0	0	0.000276243	0.00503157	0.0314917	95.1919	2645.61	0.064212	0.0934212	0.0979128	0.0562246	0.5	0.0907704
COMP	23	0	0	0	0.000276243	0.00237809	0.0461326	-89.2335	1427.13	0.0181723	0.142835	0.0322357	0.0181723	1	0.0909726
ZFPM1	45	0	0	0	0.000276243	0.00144874	0.0353591	25.7579	4474.07	0.700173	0.0636116	0.109503	0.0636116	0	0.0910404
SYCE1L	8	0	0	0	0.000276243	0.00476519	0.0320442	37.9738	1604.93	0.343188	0.083922	0.135416	0.083922	0	0.0910822
TICRR	63	0	0	0	0.000276243	0.000876962	0.019337	104.332	4278.87	0.110718	0.289456	0.202995	0.110718	1	0.0917821
SEC31A	38	0	0	0	0.000276243	0.00107589	0.0245856	77.0691	2784.81	0.14417	0.184902	0.238005	0.134652	0.5	0.0919147
OR4A16	18	0	0	0	0.000276243	0.00308471	0.0458564	81.4433	1441.33	0.0319348	0.139889	0.0564557	0.0319348	1	0.09218
PDLIM4	8	0	0	0	0.000276243	0.00673343	0.0491713	19.6675	871.822	0.505351	0.221284	0.34031	0.221284	0	0.0922263
TDRD9	43	0	0	0	0.000276243	0.00176667	0.0273481	72.1466	7749	0.412454	0.154463	0.257518	0.154463	0	0.0926711
SLC34A3	38	0	0	0	0.000276243	0.00135941	0.0168508	-17.9999	3793.42	0.770095	0.0608044	0.111554	0.0608044	0	0.0927705
IARS2	21	0	0	0	0.000276243	0.00249934	0.0279006	97.0717	2341.84	0.0448646	0.428504	0.0800552	0.0448646	1	0.0929374
OR10H3	9	0	0	0	0.000276243	0.00613874	0.0491713	26.0827	914.284	0.388354	0.0387344	0.0646873	0.0387344	0	0.0930807
MACF1	212	0	0	0	0.000276243	0.00170958	0.0430939	188.368	27227.1	0.253629	0.0543053	0.104876	0.0543053	0	0.0932133
TOMM40	14	0	0	0	0.000276243	0.00169692	0.0171271	-2.19349	1680.63	0.957329	0.0662015	0.111284	0.0662015	0	0.0937354
EPG5	55	0	0	0	0.000276243	0.00224008	0.0359116	-162.006	7638.21	0.0637846	0.21336	0.115539	0.0637846	1	0.0937882
OR4A47	18	0	0	0	0.000276243	0.00270104	0.0265193	-67.7641	2331.91	0.160534	0.0689718	0.117953	0.0689718	0	0.0939162
TMPO	29	0	0	0	0.000276243	0.00100972	0.00966851	81.4302	2741.29	0.11988	0.212448	0.203322	0.115172	0.5	0.0941874
ITGA11	45	0	0	0	0.000276243	0.00222222	0.0497238	105.285	4408.9	0.112824	0.175991	0.187007	0.105079	0.5	0.094218
GSE1	117	0	0	0	0.000276243	0.00074137	0.00939227	87.4247	9281.51	0.364167	0.0650839	0.124056	0.0650839	0	0.0944332
CCDC187	62	0	0	0	0.000276243	0.00182677	0.0428177	177.224	8392.47	0.0530472	0.174954	0.0969687	0.0506795	0.5	0.0946606
KLHDC9	11	0	0	0	0.000276243	0.00434455	0.0414365	52.9925	1472.23	0.167246	0.189319	0.262886	0.156771	0.5	0.0947035
GREB1	63	0	0	0	0.000276243	0.00267035	0.0469613	-145.278	8193.87	0.108511	0.129034	0.154604	0.0837445	0.25	0.0947598
TNIP1	25	0	0	0	0.000276243	0.00223204	0.0314917	-14.2041	2398.54	0.771795	0.0391772	0.0701954	0.0391772	0	0.0948606
CLPTM1L	19	0	0	0	0.000276243	0.00284967	0.0273481	103.093	2713.04	0.047787	0.107767	0.0825152	0.0469203	0.5	0.0949724
CYB5R1	6	0	0	0	0.000276243	0.00893186	0.0309392	55.3168	3232.93	0.330614	0.443706	0.387853	0.330614	1	0.0952598
SIPA1L3	70	0	0	0	0.000276243	0.00307814	0.0400552	-70.6621	8380.36	0.44018	0.0445897	0.0870301	0.0445897	0	0.0954434
F8	476	0	0	0	0.000552486	0.000926227	0.0121547	-198.606	16955.8	0.127203	0.145424	0.170131	0.0861073	0.25	0.0954933
MS4A14	19	0	0	0	0.000276243	0.00346031	0.0353591	105.173	2781.01	0.046112	0.0428148	0.0543699	0.0302011	0.25	0.0957749
MAMLD1	13	0	0	0	0.000552486	0.00293243	0.0165746	38.0499	5838.45	0.618504	0.0596107	0.108306	0.0596107	0	0.0960996
RRBP1	49	0	0	0	0.000276243	0.000552486	0.00469613	20.1487	2762.1	0.701439	0.0517219	0.0985717	0.0517219	0	0.0965386
TMEM131	33	0	0	0	0.000276243	0.00113846	0.0207182	-61.46	3029.53	0.264158	0.0449596	0.0822194	0.0449596	0	0.0965829
CEP192	72	0	0	0	0.000276243	0.00273557	0.0406077	42.9514	11238.8	0.685366	0.0678308	0.12432	0.0678308	0	0.0967627
OR11H6	11	0	0	0	0.000276243	0.00246107	0.0154696	24.3355	1929.08	0.57953	0.138692	0.227509	0.138692	0	0.0969787
LYSMD4	25	0	0	0	0.000276243	0.00107182	0.0143646	-34.2926	2356.37	0.479911	0.0429583	0.0770077	0.0429583	0	0.0970892
PRMT2	15	0	0	0	0.000276243	0.00313076	0.0367403	20.0178	1459.79	0.600329	0.0457431	0.0774427	0.0457431	0	0.0970926
GLDC	41	0	0	0	0.000276243	0.00125994	0.0116022	114.982	5111.69	0.107787	0.102979	0.140312	0.0765567	0.16	0.0972241
TNIP3	11	0	0	0	0.000276243	0.00801105	0.0323204	-138.656	4589.74	0.040692	0.20659	0.0634812	0.040692	1	0.0972484
MANEA	19	0	0	0	0.000276243	0.0055394	0.048895	19.8383	2910.42	0.713077	0.210118	0.333398	0.210118	0	0.0973146
TMEM106B	5	0	0	0	0.000276243	0.00502762	0.0240331	-70.3955	914.576	0.0199257	0.020386	0.0212457	0.0195039	0.5	0.0973395
2021-09-09	31	0	0	0	0.000276243	0.000900018	0.0138122	44.6528	1913.13	0.307309	0.167646	0.287149	0.167646	0	0.097384
ALDH7A1	22	0	0	0	0.000276243	0.00237318	0.0395028	42.6519	2129.62	0.355359	0.155577	0.250636	0.155577	0	0.0975712
TMEM59L	11	0	0	0	0.000276243	0.00226017	0.0160221	78.149	1511.51	0.0444205	0.106383	0.0718642	0.0444205	1	0.0976538
SAPCD1	10	0	0	0	0.000276243	0.00248619	0.00635359	49.1872	2236.44	0.298296	0.0756414	0.132465	0.0756414	0	0.0978464
NEIL3	21	0	0	0	0.000276243	0.00339384	0.0309392	79.7035	5261.87	0.271868	0.128773	0.205911	0.128773	0	0.0979903
OR51I2	15	0	0	0	0.000276243	0.00237569	0.0237569	34.2157	2167.78	0.462411	0.0497452	0.0843533	0.0497452	0	0.0983131
TMPRSS4-AS1	6	0	0	0	0.000276243	0.0124309	0.05	82.8108	1545.1	0.0351413	0.0474571	0.0505386	0.0323871	0.5	0.0993839
CKAP2	22	0	0	0	0.000276243	0.00339026	0.0417127	110.141	3123.91	0.048769	0.29861	0.0900751	0.048769	1	0.0995325
FAM3B	5	0	0	0	0.000276243	0.00563536	0.0256906	40.3936	1218.99	0.247295	0.0536744	0.0759589	0.0536744	0	0.0999432
ADAMTS5	27	0	0	0	0.000276243	0.0029159	0.0323204	132.295	3854.73	0.0331045	0.160762	0.0615749	0.0331045	1	0.0999986
MKL1	47	0	0	0	0.000276243	0.000775832	0.0174033	82.1383	3180.26	0.145251	0.0714543	0.128204	0.069273	0.04	0.100011
HGSNAT	18	0	0	0	0.000276243	0.00138122	0.0127072	56.1889	2103.68	0.220549	0.0406507	0.0682986	0.0406507	0	0.100048
DUS1L	24	0	0	0	0.000276243	0.00142726	0.0160221	34.1774	1988.92	0.443465	0.0562795	0.100759	0.0562795	0	0.100225
DIEXF	23	0	0	0	0.000276243	0.00162143	0.0259669	29.9645	1925.93	0.494741	0.0422133	0.0742606	0.0422133	0	0.100354
CMTR2	19	0	0	0	0.000276243	0.00268974	0.0422652	25.3305	2022.21	0.573239	0.0942466	0.16675	0.0942466	0	0.100431
PXDN	42	0	0	0	0.000276243	0.000828729	0.00994475	11.9512	3634.75	0.842864	0.0446643	0.0848115	0.0446643	0	0.100477
ZBTB39	23	0	0	0	0.000276243	0.0023901	0.0254144	92.6943	3212.88	0.101979	0.156947	0.164887	0.094189	0.5	0.100997
QSOX1	28	0	0	0	0.000276243	0.00101618	0.00911602	61.6534	2843.97	0.247641	0.0753471	0.133408	0.0753471	0	0.101233
SLC38A8	27	0	0	0	0.000276243	0.0011152	0.0198895	95.7002	3168.64	0.0891103	0.0308574	0.0501333	0.0308574	0	0.101259
ARMC3	31	0	0	0	0.000276243	0.0024951	0.048895	-95.3213	2547	0.058925	0.219935	0.107065	0.058925	1	0.101411
PCNX2	82	0	0	0	0.000276243	0.00184948	0.0290055	64.7133	11298.9	0.542656	0.0408048	0.0740849	0.0408048	0	0.101508
PPP1R1B	7	0	0	0	0.000276243	0.00414365	0.0187845	36.4322	1534.54	0.352357	0.0668643	0.104977	0.0668643	0	0.101875
ZNF99	35	0	0	0	0.000276243	0.00174428	0.0353591	74.898	4808.89	0.280116	0.0408434	0.0696141	0.0408434	0	0.102037
ERGIC1	13	0	0	0	0.000276243	0.00441989	0.0328729	40.1764	2263.48	0.398409	0.0942034	0.158024	0.0942034	0	0.102074
UST	9	0	0	0	0.000276243	0.00699816	0.0422652	-53.4288	2022.6	0.234829	0.104443	0.169957	0.104443	0	0.102113
CACNA1A	58	0	0	0	0.000276243	0.000823966	0.0140884	-144.666	3950.62	0.0213563	0.274225	0.0412618	0.0213563	1	0.102206
DDX20	30	0	0	0	0.000276243	0.00137201	0.0160221	110.73	3489.28	0.0608542	0.12902	0.103349	0.0555688	0.5	0.102242
SRGAP2	19	0	0	0	0.000276243	0.00168654	0.021547	41.1654	1804.79	0.332551	0.244497	0.375308	0.244497	0	0.102933
ST8SIA1	11	0	0	0	0.000276243	0.00381718	0.0337017	17.4508	1808.5	0.681548	0.128904	0.212348	0.128904	0	0.103199
TG	123	0	0	0	0.000276243	0.0012285	0.0229282	-131.793	14884.7	0.280035	0.0694247	0.132231	0.0694247	0	0.103236
LPA	63	0	0	0	0.000276243	0.00247303	0.0370166	-11.0648	7203.06	0.896272	0.0361945	0.0711095	0.0361945	0	0.103419
ARAP2	55	0	0	0	0.000276243	0.00128076	0.0132597	-122.933	4927.41	0.0798948	0.157447	0.134897	0.0727994	0.5	0.103465
SURF6	14	0	0	0	0.000276243	0.00266377	0.0218232	39.0346	2126.55	0.39729	0.141982	0.234429	0.141982	0	0.103682
PPFIBP1	30	0	0	0	0.000276243	0.00139963	0.0209945	-102.633	3801.19	0.0959789	0.0563958	0.0914486	0.0508055	0.09	0.103742
OSBPL6	17	0	0	0	0.000276243	0.00508612	0.0497238	94.1266	2130.21	0.0414107	0.0762217	0.0672469	0.0382446	0.5	0.103783
CNOT4	8	0	0	0	0.000276243	0.00376381	0.0256906	71.1119	1406.91	0.0579772	0.0764905	0.078093	0.0579772	1	0.103807
FZD6	20	0	0	0	0.000276243	0.00225138	0.030663	106.151	2580.68	0.036657	0.24699	0.0677123	0.036657	1	0.10396
IGFBP5	12	0	0	0	0.000276243	0.00359116	0.0383978	-69.0961	1286.76	0.0540779	0.0456059	0.0621889	0.0358558	0.25	0.104014
MYO5A	34	0	0	0	0.000276243	0.00189308	0.0411602	38.945	3769.5	0.525871	0.0508052	0.0909435	0.0508052	0	0.104462
GTF3C6	9	0	0	0	0.000276243	0.00454266	0.038674	27.5485	1016.6	0.387578	0.276182	0.404536	0.276182	0	0.1045
AFAP1L1	30	0	0	0	0.000276243	0.00179558	0.0436464	31.0304	1509.04	0.424408	0.163266	0.283614	0.163266	0	0.1046
NKAPL	16	0	0	0	0.000276243	0.00383287	0.0383978	-127.28	3119.7	0.0226797	0.281807	0.0433081	0.0226797	1	0.104633
OR10H5	18	0	0	0	0.000276243	0.00417434	0.0361878	46.6061	2993.54	0.394311	0.120385	0.205946	0.120385	0	0.104781
SLFN5	28	0	0	0	0.000276243	0.00137135	0.0196133	-15.7294	2916.02	0.770834	0.0638326	0.11612	0.0638326	0	0.104924
PRKG1	11	0	0	0	0.000276243	0.00459568	0.0466851	22.0211	659.388	0.391131	0.34029	0.472298	0.34029	0	0.10501
JAG2	36	0	0	0	0.000276243	0.000844076	0.00883978	99.4932	2448.1	0.0443418	0.160173	0.0820133	0.0437409	0.5	0.105073
JMJD8	17	0	0	0	0.000276243	0.00157621	0.0151934	50.3815	1725.95	0.225241	0.0499814	0.0877277	0.0499814	0	0.105085
POLRMT	77	0	0	0	0.000276243	0.00150678	0.0290055	82.4994	7165.36	0.329753	0.0513094	0.099425	0.0513094	0	0.105201
PDIA2	59	0	0	0	0.000276243	0.00218185	0.0143646	262.097	14619.9	0.0301853	0.0368306	0.0390787	0.0223292	0.16	0.105228
EIF2S1	5	0	0	0	0.000276243	0.00519337	0.0234807	16.0223	1072.8	0.624716	0.334628	0.462689	0.334628	0	0.105267
PTPRB	60	0	0	0	0.000276243	0.00121547	0.0162983	4.71763	6160.46	0.952071	0.0327699	0.0644402	0.0327699	0	0.105407
STK11IP	42	0	0	0	0.000276243	0.00192712	0.0290055	-171.615	5678.61	0.0227639	0.291348	0.0343304	0.0227639	1	0.105707
ABCC6	70	0	0	0	0.000276243	0.00140489	0.0201657	18.4263	7236.1	0.82851	0.0452202	0.0814799	0.0452202	0	0.105735
CDHR1	40	0	0	0	0.000276243	0.00258978	0.0428177	48.4877	4541.62	0.471838	0.0543933	0.102764	0.0543933	0	0.105747
CHPF	33	0	0	0	0.000276243	0.00132262	0.0298343	55.1168	2315.77	0.252066	0.289259	0.412771	0.252066	1	0.10584
PRR32	5	0	0	0	0.000552486	0.00552486	0.0226519	-65.0754	3463.4	0.268825	0.0555599	0.0843025	0.0555599	0	0.105935
HLX	8	0	0	0	0.000276243	0.00517956	0.038674	5.65829	1053.69	0.86162	0.127417	0.199114	0.127417	0	0.105966
XXbac-BPG181M17.5	5	0	0	0	0.000276243	0.020442	0.0337017	-109.184	6924.02	0.189471	0.121671	0.132107	0.121671	0	0.106056
BEST1	26	0	0	0	0.000276243	0.00156184	0.0292818	92.2866	2444.69	0.0619721	0.445059	0.110477	0.0619721	1	0.10614
CDC45	19	0	0	0	0.000276243	0.00138122	0.0127072	49.3819	2510.52	0.324346	0.132628	0.228391	0.132628	0	0.106145
PLCE1	48	0	0	0	0.000276243	0.00140424	0.0392265	54.3563	3459.75	0.355425	0.159699	0.279207	0.159699	0	0.106287
FCAMR	30	0	0	0	0.000276243	0.00258748	0.0303867	38.7973	4666.35	0.570066	0.0858159	0.155825	0.0858159	0	0.106461
TTLL2	35	0	0	0	0.000276243	0.00151539	0.0232044	-169.224	5653.9	0.0244146	0.361579	0.04176	0.0244146	1	0.106485
PAPPA	36	0	0	0	0.000276243	0.00117403	0.0185083	39.5314	2913.46	0.463935	0.122404	0.21184	0.122404	0	0.106837
CYTL1	7	0	0	0	0.000276243	0.00801105	0.0334254	51.8332	1524.42	0.184323	0.0753432	0.115515	0.0753432	0	0.107119
LMNTD1	19	0	0	0	0.000276243	0.00139575	0.00994475	60.038	2409.92	0.221332	0.0994812	0.170538	0.0994812	0	0.107213
PDHA1	8	0	0	0	0.000552486	0.00621547	0.0453039	5.56787	1926.85	0.899065	0.202375	0.288029	0.202375	0	0.107425
TSHZ2	48	0	0	0	0.000276243	0.000673343	0.00966851	27.7554	3092.61	0.61771	0.0571826	0.107767	0.0571826	0	0.107962
MICB	10	0	0	0	0.000276243	0.00773481	0.0433702	80.0812	1797.75	0.0589307	0.226701	0.0997816	0.0589307	1	0.108254
MCPH1	41	0	0	0	0.000276243	0.00117235	0.0162983	-147.995	4219.36	0.0227045	0.811684	0.0434598	0.0227045	1	0.108645
ATP13A2	40	0	0	0	0.000276243	0.00109116	0.0179558	67.3824	2981.78	0.21721	0.184793	0.310872	0.181839	0.09	0.108736
SORBS2	48	0	0	0	0.000276243	0.000592772	0.00966851	49.6916	2006.01	0.267226	0.0959625	0.17532	0.0959625	0	0.109257
MAGEC3	20	0	0	0	0.000552486	0.00464088	0.0497238	99.6521	6818.51	0.227502	0.0767324	0.138964	0.0767324	0	0.109292
NT5C1B-RDH14	26	0	0	0	0.000276243	0.00441989	0.0447514	16.975	4345.92	0.796797	0.0611737	0.107052	0.0611737	0	0.109429
TMC5	36	0	0	0	0.000276243	0.00290055	0.0430939	77.4454	4144.43	0.228979	0.137899	0.239231	0.137899	0	0.110008
INMT	19	0	0	0	0.000276243	0.00411457	0.0350829	-118.778	4118.69	0.064201	0.146495	0.110269	0.0625622	0.5	0.110471
IZUMO1R	12	0	0	0	0.000276243	0.00195672	0.019337	77.0527	1752.29	0.0656644	0.0428059	0.0648539	0.0411222	0.16	0.110688
P2RX4	15	0	0	0	0.000276243	0.00154696	0.0135359	93.5382	1817.97	0.0282503	0.176951	0.0497923	0.0282503	1	0.110991
MPHOSPH9	35	0	0	0	0.000276243	0.00160221	0.0342541	111.65	3419.05	0.0562063	0.41874	0.102806	0.0562063	1	0.111232
MYH13	70	0	0	0	0.000276243	0.00198895	0.0234807	165.768	8324.94	0.0692466	0.24229	0.128692	0.068965	0.5	0.111276
CHAF1A	26	0	0	0	0.000276243	0.00236932	0.0187845	-174.79	6190.1	0.0263101	0.533933	0.0418078	0.0263101	1	0.111704
PIP5K1C	19	0	0	0	0.000276243	0.00141029	0.0121547	69.3709	2172.53	0.136668	0.286828	0.228335	0.136668	1	0.112001
CHADL	28	0	0	0	0.000276243	0.00125296	0.0196133	-13.6812	4029.98	0.829367	0.0764055	0.122593	0.0764055	0	0.11205
PSG7	44	0	0	0	0.000276243	0.00156328	0.0185083	-81.5862	6312.12	0.304467	0.0588082	0.107527	0.0588082	0	0.112267
TLR1	37	0	0	0	0.000276243	0.00145588	0.0292818	95.5441	3191.64	0.090797	0.276679	0.164977	0.090797	1	0.11241
AL356053.1	31	0	0	0	0.000276243	0.00283372	0.0444751	-124.326	4316.94	0.0584606	0.246739	0.108786	0.0584606	1	0.112547
ABCA6	37	0	0	0	0.000276243	0.00111244	0.0234807	-11.8357	2577.06	0.815646	0.0490467	0.090175	0.0490467	0	0.112605
ACAD9	31	0	0	0	0.000276243	0.0015327	0.0198895	74.248	2810.04	0.16132	0.329032	0.263683	0.16132	1	0.11335
ABCB4	23	0	0	0	0.000276243	0.00105693	0.00773481	22.8875	2142.72	0.620994	0.0726259	0.131265	0.0726259	0	0.113398
ZNF549	22	0	0	0	0.000276243	0.00232295	0.0267956	7.88915	2663	0.878495	0.0540288	0.094491	0.0540288	0	0.113583
SDHAF3	8	0	0	0	0.000276243	0.00303867	0.0220994	-2.63783	1019.32	0.934152	0.153991	0.232946	0.153991	0	0.113933
LRRN1	14	0	0	0	0.000276243	0.00390687	0.0464088	44.9981	1197.58	0.1935	0.0610269	0.103041	0.0610269	0	0.113953
EPS8	27	0	0	0	0.000276243	0.00174954	0.00939227	112.831	4124.04	0.0789212	0.129992	0.126669	0.0688162	0.25	0.114025
FRK	21	0	0	0	0.000276243	0.00119705	0.0157459	85.5518	1891.21	0.0491547	0.23531	0.0864322	0.0491547	1	0.1144
PCDHGB1	26	0	0	0	0.000276243	0.0038249	0.0309392	65.6435	5722.01	0.385507	0.222998	0.342355	0.222998	0	0.114512
OR51J1	15	0	0	0	0.000276243	0.00394107	0.0486188	47.4183	1843.04	0.269361	0.0338679	0.0629805	0.0338679	0	0.114576
PIGR	25	0	0	0	0.000276243	0.00179006	0.0270718	-112.067	2475.27	0.02429	0.235212	0.0371743	0.02429	1	0.114591
FSIP2	173	0	0	0	0.000276243	0.00128381	0.0480663	-149.385	31560.4	0.400414	0.0921124	0.16468	0.0921124	0	0.114685
TRBV23-1	4	0	0	0	0.000276243	0.00628453	0.0220994	82.8874	1533.6	0.0342964	0.0548492	0.0507391	0.0342964	1	0.114709
GNPDA1	8	0	0	0	0.000276243	0.00366022	0.0267956	54.4652	862.438	0.0636503	0.101507	0.090399	0.0636503	1	0.114893
PRRG3	7	0	0	0	0.000552486	0.00812944	0.0453039	75.9021	4995.24	0.282855	0.123805	0.201924	0.123805	0	0.115177
HIVEP2	47	0	0	0	0.000276243	0.00282708	0.031768	113.848	6069.79	0.143934	0.182331	0.228395	0.128483	0.25	0.11526
SMC4	28	0	0	0	0.000276243	0.0019929	0.0464088	18.8259	1574.33	0.635165	0.113265	0.20192	0.113265	0	0.115275
TRO	18	0	0	0	0.000552486	0.00131983	0.00718232	58.6291	3589.44	0.327784	0.0971011	0.174363	0.0971011	0	0.115341
STPG2	16	0	0	0	0.000276243	0.00243439	0.0171271	107.562	2536.83	0.032715	0.147964	0.0580327	0.032715	1	0.11553
CILP	46	0	0	0	0.000276243	0.00063656	0.00441989	42.3489	3098.31	0.446767	0.0595592	0.113145	0.0595592	0	0.115561
OR4X1	15	0	0	0	0.000276243	0.00178637	0.0104972	95.9671	2247.31	0.0429314	0.056671	0.0621489	0.0343993	0.25	0.115561
HPS6	31	0	0	0	0.000276243	0.000873285	0.00883978	30.0946	2299.31	0.530259	0.10967	0.189895	0.10967	0	0.1156
UBE2J2	6	0	0	0	0.000276243	0.00966851	0.0339779	22.013	3265.22	0.700065	0.501504	0.635065	0.501504	0	0.115792
TEX13B	6	0	0	0	0.000552486	0.0072744	0.0220994	44.3962	4262.33	0.496491	0.104553	0.170929	0.104553	0	0.115883
DCSTAMP	16	0	0	0	0.000276243	0.00241713	0.0143646	57.8299	3916.96	0.355479	0.0844854	0.12932	0.0844854	0	0.116334
ITGAE	44	0	0	0	0.000276243	0.00210321	0.0464088	26.6807	3500.76	0.652035	0.0671017	0.123325	0.0671017	0	0.116488
MPP5	14	0	0	0	0.000276243	0.00353197	0.0378453	21.8591	1792.64	0.605659	0.0579641	0.101878	0.0579641	0	0.11655
C8G	11	0	0	0	0.000276243	0.00838774	0.0486188	-61.8318	1485.16	0.108616	0.0609072	0.102043	0.0595209	0.09	0.116559
NT5DC2	13	0	0	0	0.000276243	0.00212495	0.0226519	28.8937	1506.11	0.456564	0.0599167	0.0963483	0.0599167	0	0.116582
ERC1	30	0	0	0	0.000276243	0.00304788	0.0428177	-9.49355	1998.28	0.831816	0.0669474	0.119321	0.0669474	0	0.116886
TMC6	40	0	0	0	0.000276243	0.000662983	0.0107735	60.8934	2522.05	0.225308	0.220883	0.355146	0.208933	0.5	0.116937
PMM1	9	0	0	0	0.000276243	0.0033763	0.0267956	28.5395	868.751	0.332908	0.37702	0.459362	0.332908	1	0.116939
KLK3	16	0	0	0	0.000276243	0.00473066	0.0400552	-5.50885	2640.77	0.91463	0.0530913	0.0948938	0.0530913	0	0.116982
STK31	29	0	0	0	0.000276243	0.000971614	0.00828729	21.6475	3021.16	0.693699	0.123741	0.211394	0.123741	0	0.117067
C11orf74	8	0	0	0	0.000276243	0.00362569	0.0245856	-19.3124	1498.61	0.617867	0.092235	0.150537	0.092235	0	0.117174
FBN3	140	0	0	0	0.000276243	0.00207577	0.0383978	38.6914	24620.8	0.805231	0.054326	0.103162	0.054326	0	0.117311
ZNF106	48	0	0	0	0.000276243	0.000966851	0.0220994	79.9275	3642.02	0.185364	0.0376315	0.0717015	0.0376315	0	0.117627
FAM206A	6	0	0	0	0.000276243	0.00506446	0.0265193	57.8377	1151.17	0.0882548	0.28479	0.132218	0.0882548	1	0.117659
HLCS	29	0	0	0	0.000276243	0.00125738	0.0127072	99.9267	4307.57	0.127877	0.0710163	0.12207	0.0678405	0.09	0.11837
IFT74	16	0	0	0	0.000276243	0.009375	0.0466851	-16.9048	3813.42	0.784278	0.0652082	0.107781	0.0652082	0	0.118503
PDE3B	30	0	0	0	0.000276243	0.000856354	0.00524862	83.6195	2575.51	0.0994162	0.102712	0.135561	0.0751882	0.25	0.11901
PTPRT	41	0	0	0	0.000276243	0.000923056	0.0116022	61.8556	3596.6	0.302347	0.247091	0.392771	0.247091	0	0.119217
OR2B3	10	0	0	0	0.000276243	0.00303867	0.0174033	-40.3139	1491.61	0.296566	0.132838	0.20295	0.132838	0	0.119318
RAB3GAP2	28	0	0	0	0.000276243	0.00179558	0.0392265	73.0307	1976.74	0.100466	0.0384574	0.0669418	0.0380094	0.04	0.119356
KRTAP10-11	20	0	0	0	0.000276243	0.00256906	0.0331492	86.1195	2140.48	0.0626839	0.0977951	0.0993409	0.0560126	0.5	0.119374
LIMD1	18	0	0	0	0.000276243	0.00168815	0.0151934	67.5881	2204.24	0.149982	0.0363065	0.0636213	0.0363065	0	0.11979
ATPAF2	11	0	0	0	0.000276243	0.00381718	0.0292818	89.6805	2354.74	0.0645873	0.381976	0.111569	0.0645873	1	0.119868
BRD4	22	0	0	0	0.000276243	0.00170768	0.0129834	78.7166	2845.76	0.140052	0.283467	0.232196	0.140052	1	0.11987
ITGAL	24	0	0	0	0.000276243	0.0023826	0.0494475	33.6507	1365.77	0.36253	0.0805134	0.142186	0.0805134	0	0.119897
MFSD12	60	0	0	0	0.000276243	0.00153775	0.0218232	150.831	9066.7	0.113184	0.253519	0.198867	0.109494	0.5	0.120034
PCDHGB5	41	0	0	0	0.000276243	0.00247271	0.0461326	110.976	5713.95	0.142072	0.227197	0.236369	0.133655	0.5	0.120153
VIPR2	30	0	0	0	0.000276243	0.00207182	0.0364641	77.591	3028.03	0.158528	0.335455	0.271463	0.158528	1	0.120192
C4orf45	17	0	0	0	0.000276243	0.00633734	0.0287293	-120.766	4057.74	0.0579808	0.206986	0.105874	0.0579808	1	0.120347
AFAP1L2	26	0	0	0	0.000276243	0.0040799	0.0287293	117.11	6999.24	0.161569	0.145417	0.217808	0.131321	0.25	0.120861
RASSF10	19	0	0	0	0.000276243	0.00247165	0.0259669	58.5707	2667.38	0.256767	0.164995	0.27514	0.164995	0	0.120932
DSC3	33	0	0	0	0.000276243	0.00133936	0.0207182	126.945	4002.4	0.0447955	0.194197	0.0763216	0.0447955	1	0.121074
SNX7	15	0	0	0	0.000276243	0.00228361	0.0160221	-106.98	2311.86	0.0260844	0.140502	0.0404601	0.0260844	1	0.121164
STARD9	146	0	0	0	0.000276243	0.00119579	0.031768	-103.026	26857.1	0.52957	0.0638008	0.105764	0.0638008	0	0.121306
EPN2	18	0	0	0	0.000276243	0.00201044	0.0162983	-27.6539	2268.03	0.56146	0.0951384	0.157971	0.0951384	0	0.121455
FNDC1	79	0	0	0	0.000276243	0.0023673	0.038674	-111.843	11175.4	0.290068	0.0876678	0.16103	0.0876678	0	0.121466
TRIM41	28	0	0	0	0.000276243	0.00318666	0.0483425	-118.21	2833.67	0.0263745	0.534158	0.049747	0.0263745	1	0.122083
WDR27	41	0	0	0	0.000276243	0.00233122	0.0430939	97.1125	4972.47	0.168458	0.0723925	0.131974	0.0712103	0.04	0.122211
TLR10	33	0	0	0	0.000276243	0.00542441	0.0342541	174.438	12277.2	0.115414	0.0395193	0.0583669	0.0395193	0	0.122304
VAPA	9	0	0	0	0.000276243	0.00791897	0.0466851	-4.74918	1616.28	0.905965	0.0910346	0.148176	0.0910346	0	0.12244
VPS16	32	0	0	0	0.000276243	0.000854627	0.00718232	104.839	3336.99	0.0695441	0.246183	0.126948	0.0695441	1	0.122453
OR5V1	7	0	0	0	0.000276243	0.00777427	0.0223757	-52.2358	2883.42	0.330663	0.0875785	0.148509	0.0875785	0	0.122475
TNRC6C	44	0	0	0	0.000276243	0.00151306	0.0218232	37.3063	3308.7	0.516619	0.10545	0.189389	0.10545	0	0.122723
PPP1R15B	21	0	0	0	0.000276243	0.00171008	0.0226519	-96.5532	1945.9	0.0286113	0.168393	0.0504436	0.0286113	1	0.122851
KRTAP4-16	9	0	0	0	0.000276243	0.00917741	0.0314917	-48.751	2690.36	0.347273	0.0971677	0.166965	0.0971677	0	0.122865
ERAP1	25	0	0	0	0.000276243	0.00253039	0.0378453	99.5949	2658.09	0.0533896	0.185786	0.0969167	0.0533896	1	0.122902
WNT10B	15	0	0	0	0.000276243	0.00171271	0.019337	-35.1316	1620.97	0.382887	0.0810212	0.137434	0.0810212	0	0.122915
FAM69B	27	0	0	0	0.000276243	0.00202578	0.0450276	-80.6555	1597.76	0.0436117	0.119514	0.0774489	0.042346	0.5	0.123708
PRR23A	5	0	0	0	0.000276243	0.00530387	0.0254144	14.1212	901.908	0.638207	0.498162	0.624884	0.498162	0	0.123899
KRTAP24-1	8	0	0	0	0.000276243	0.00804558	0.0417127	-86.5215	1556.55	0.028306	0.203792	0.0489982	0.028306	1	0.124259
PRDM6	23	0	0	0	0.000276243	0.00162143	0.0248619	46.1838	2277.48	0.33317	0.168265	0.281971	0.168265	0	0.124399
ACPT	18	0	0	0	0.000276243	0.00296194	0.0359116	36.6572	2194.04	0.433865	0.271676	0.406723	0.271676	0	0.124693
TEK	31	0	0	0	0.000276243	0.0047496	0.0494475	-2.89697	2739.61	0.955861	0.0476471	0.0901247	0.0476471	0	0.12497
SLC11A1	22	0	0	0	0.000276243	0.00200904	0.020442	22.6631	2900.45	0.673893	0.100361	0.172781	0.100361	0	0.125214
ADRA1D	22	0	0	0	0.000276243	0.00104219	0.00745856	52.6007	2353.96	0.278296	0.0545933	0.0993797	0.0545933	0	0.125345
ZNF215	23	0	0	0	0.000276243	0.00109296	0.00635359	77.1148	2711.85	0.138653	0.156677	0.212636	0.121061	0.5	0.125852
RASGRF1	22	0	0	0	0.000276243	0.00159468	0.0201657	44.9787	2367.89	0.355315	0.045718	0.0792676	0.045718	0	0.125867
MFSD14C	12	0	0	0	0.000276243	0.00197974	0.0187845	-36.4854	1732.24	0.38069	0.0829375	0.136108	0.0829375	0	0.125889
EXO1	43	0	0	0	0.000276243	0.00287164	0.0348066	-188.211	7732.71	0.0323288	0.591747	0.0636784	0.0323288	1	0.125981
STARD6	10	0	0	0	0.000276243	0.00444751	0.038674	27.7199	1093.81	0.401949	0.11338	0.183328	0.11338	0	0.126
PCNX4	40	0	0	0	0.000276243	0.00122928	0.0251381	78.5696	3251.38	0.168232	0.222997	0.270509	0.159471	0.5	0.12617
ZNF655	29	0	0	0	0.000276243	0.00200991	0.020442	112.944	3565.55	0.0585625	0.258516	0.10669	0.0585625	1	0.126341
ADAMTSL3	49	0	0	0	0.000276243	0.00177585	0.0237569	62.5256	5093.66	0.380987	0.185141	0.311879	0.185141	0	0.126653
PLA2G4D	40	0	0	0	0.000276243	0.000877072	0.00662983	56.4873	3522.12	0.341195	0.103822	0.187481	0.103822	0	0.126865
PAX8	16	0	0	0	0.000276243	0.00243439	0.0281768	5.41232	1866.39	0.900302	0.086474	0.148338	0.086474	0	0.127048
SLC45A4	30	0	0	0	0.000276243	0.000948435	0.0110497	70.1584	2411.76	0.153117	0.0325619	0.0601346	0.0325619	0	0.12711
BPIFB4	27	0	0	0	0.000276243	0.00109474	0.0165746	41.4616	3364.19	0.474711	0.0728363	0.132159	0.0728363	0	0.127231
TAS1R1	42	0	0	0	0.000276243	0.00190739	0.0265193	7.97877	4677.33	0.907126	0.0437484	0.0840529	0.0437484	0	0.128016
ZNF766	15	0	0	0	0.000276243	0.00471455	0.0298343	-61.6696	4422.83	0.35377	0.0785147	0.112408	0.0785147	0	0.128201
NT5C1B	27	0	0	0	0.000276243	0.00464498	0.0447514	30.8171	4918.25	0.660353	0.0762771	0.132963	0.0762771	0	0.128295
IGLV5-45	5	0	0	0	0.000276243	0.00552486	0.0265193	21.9682	871.41	0.456762	0.541834	0.570754	0.456762	1	0.128387
NRDE2	37	0	0	0	0.000276243	0.00207556	0.0406077	77.8353	3452.75	0.185295	0.275419	0.310574	0.180602	0.5	0.128518
KLK14	21	0	0	0	0.000276243	0.00205209	0.0165746	76.4092	3090.39	0.169292	0.162101	0.247093	0.146844	0.25	0.129057
PGPEP1L	15	0	0	0	0.000276243	0.00651934	0.0395028	-95.326	3539.74	0.109104	0.0739908	0.116963	0.0716354	0.09	0.129143
CHD3	33	0	0	0	0.000276243	0.00108823	0.021547	70.4147	1899.49	0.106172	0.0522442	0.0898679	0.0505289	0.09	0.129223
IL17REL	19	0	0	0	0.000276243	0.00145391	0.00856354	144.912	7321.61	0.0903494	0.1528	0.112429	0.0903494	1	0.129514
TBC1D32	51	0	0	0	0.000276243	0.0026216	0.0196133	217.044	24367.7	0.164407	0.195209	0.216526	0.164407	1	0.129677
IQGAP3	49	0	0	0	0.000276243	0.000845642	0.00856354	-61.1639	3995.88	0.333252	0.0802997	0.146415	0.0802997	0	0.129757
WWC3	19	0	0	0	0.000552486	0.00348939	0.0270718	134.212	10248.8	0.18493	0.287344	0.303866	0.182826	0.5	0.13051
MGME1	10	0	0	0	0.000276243	0.00248619	0.0143646	11.0597	1971.23	0.803283	0.107034	0.175803	0.107034	0	0.130783
ATF6	19	0	0	0	0.000276243	0.00138122	0.0132597	48.0025	1702.3	0.244649	0.0865325	0.151464	0.0865325	0	0.130909
SELE	22	0	0	0	0.000276243	0.00267454	0.041989	-106.29	2400.31	0.0300453	0.265094	0.0556857	0.0300453	1	0.130919
MGAM	104	0	0	0	0.000276243	0.00117669	0.0303867	159.288	15674.5	0.203269	0.0898689	0.16366	0.0897961	0.01	0.131102
PSKH2	22	0	0	0	0.000276243	0.00184581	0.0157459	-29.5523	2809.52	0.57716	0.0560754	0.100866	0.0560754	0	0.131212
WARS2	12	0	0	0	0.000276243	0.00513352	0.0491713	79.2877	1771.79	0.0596128	0.24831	0.105641	0.0596128	1	0.131374
PVR	20	0	0	0	0.000276243	0.00367403	0.0430939	40.0621	2461.97	0.419433	0.221245	0.356318	0.221245	0	0.131793
MTFMT	13	0	0	0	0.000276243	0.00599235	0.0359116	-87.9441	3053.12	0.111474	0.194044	0.187756	0.109256	0.5	0.13195
GRK5	16	0	0	0	0.000276243	0.00174378	0.0127072	66.6758	1941.94	0.130269	0.0755566	0.122889	0.0755555	0.01	0.132071
LRRC14B	28	0	0	0	0.000276243	0.00139108	0.011326	49.4379	3236.63	0.384854	0.0649525	0.119484	0.0649525	0	0.132537
CCDC129	41	0	0	0	0.000276243	0.00123973	0.0168508	-157.591	5267.15	0.0298993	0.532641	0.0463066	0.0298993	1	0.132541
SRRM4	24	0	0	0	0.000276243	0.00134669	0.0196133	57.8172	2015.45	0.197792	0.294177	0.331211	0.197792	1	0.132865
MYO15B	153	0	0	0	0.000276243	0.00171885	0.0323204	296.756	23864.5	0.0547337	0.202727	0.0987436	0.054367	0.5	0.13333
LPL	14	0	0	0	0.000276243	0.00276243	0.0179558	56.9489	1684.37	0.165256	0.278941	0.256262	0.165256	1	0.133683
PTPRU	44	0	0	0	0.000276243	0.000696886	0.00552486	90.7478	3135.96	0.105123	0.202434	0.182039	0.100554	0.5	0.133831
KRT1	14	0	0	0	0.000276243	0.00226914	0.0232044	45.8439	1970.93	0.301776	0.0675841	0.111789	0.0675841	0	0.133976
TRIM34	16	0	0	0	0.000276243	0.00459254	0.0303867	-108.528	3294.8	0.0586614	0.235945	0.0960052	0.0586614	1	0.134008
NCOA6	46	0	0	0	0.000276243	0.000546481	0.00441989	41.5451	3335.94	0.471956	0.0453203	0.0851871	0.0453203	0	0.134319
FAM220A	17	0	0	0	0.000276243	0.00227494	0.0290055	-83.978	1493.47	0.0297777	0.195281	0.0513455	0.0297777	1	0.134416
LAG3	21	0	0	0	0.000276243	0.00114444	0.00939227	81.5479	1874.38	0.0596217	0.202475	0.102126	0.0596217	1	0.134581
TRIM7	26	0	0	0	0.000276243	0.00163621	0.0154696	-134.074	5629.79	0.0739546	0.136348	0.120424	0.0717416	0.5	0.134725
FANCI	39	0	0	0	0.000276243	0.000616235	0.00745856	53.2835	2637.82	0.299523	0.0641385	0.117476	0.0641385	0	0.134843
SLC7A13	20	0	0	0	0.000276243	0.00208564	0.028453	45.592	2159.36	0.326528	0.20367	0.338192	0.20367	0	0.134969
FOXN4	21	0	0	0	0.000276243	0.00510392	0.0450276	116.005	3507.71	0.0501494	0.243034	0.092393	0.0501494	1	0.135223
UBR1	28	0	0	0	0.000276243	0.00206196	0.0303867	72.836	4795.1	0.292876	0.127528	0.21625	0.127528	0	0.135357
ENPP1	27	0	0	0	0.000276243	0.00154492	0.0292818	69.6653	1826.03	0.103042	0.315748	0.177231	0.103042	1	0.135501
ZNF81	8	0	0	0	0.000552486	0.00725138	0.0209945	-79.6589	5667.85	0.290012	0.149683	0.241785	0.149683	0	0.135923
CTCFL	25	0	0	0	0.000276243	0.00333702	0.038674	33.1301	3202.92	0.558282	0.0875923	0.156931	0.0875923	0	0.135978
OTOF	83	0	0	0	0.000276243	0.00246955	0.0245856	-136.822	16474.7	0.286434	0.0751416	0.132464	0.0751416	0	0.136063
ADGRE5	31	0	0	0	0.000276243	0.00126537	0.0207182	34.6027	2872.62	0.518532	0.112481	0.19683	0.112481	0	0.136277
OR10H2	14	0	0	0	0.000276243	0.00422257	0.0491713	0.0623879	2438.19	0.998992	0.0793708	0.129209	0.0793708	0	0.136602
INF2	43	0	0	0	0.000276243	0.00117564	0.011326	-25.926	4634.01	0.703312	0.0456288	0.0865925	0.0456288	0	0.136676
ZNF142	60	0	0	0	0.000276243	0.001593	0.0348066	-164.735	5886.59	0.0317843	0.735715	0.0623362	0.0317843	1	0.13673
SPIRE2	24	0	0	0	0.000276243	0.00171501	0.0287293	78.1813	1854.02	0.0694157	0.158045	0.123488	0.0693433	0.5	0.136924
ABCC12	51	0	0	0	0.000276243	0.00158163	0.031768	-54.8071	9736.67	0.578598	0.0762514	0.133077	0.0762514	0	0.137645
PCDHA12	38	0	0	0	0.000276243	0.00264612	0.0279006	-187.541	7658.36	0.0321103	0.577431	0.0604842	0.0321103	1	0.137658
LTBP1	64	0	0	0	0.000276243	0.00239123	0.039779	-143.462	11096.3	0.173227	0.303262	0.295469	0.173227	1	0.13777
ZNF732	33	0	0	0	0.000276243	0.00255316	0.0367403	45.3488	3482.54	0.442218	0.113677	0.202208	0.113677	0	0.137953
SASH1	50	0	0	0	0.000276243	0.00120994	0.0190608	74.0636	4642.38	0.277031	0.262232	0.426895	0.260407	0.5	0.138316
VARS2	32	0	0	0	0.000276243	0.00305594	0.0361878	-37.7427	5172.1	0.599717	0.0891732	0.146734	0.0891732	0	0.138497
MMP19	20	0	0	0	0.000276243	0.00133978	0.0129834	25.4485	1993.36	0.568682	0.070071	0.12126	0.070071	0	0.138524
RECK	22	0	0	0	0.000276243	0.00174535	0.0265193	22.0244	1834.45	0.607096	0.212047	0.339893	0.212047	0	0.138561
NOB1	14	0	0	0	0.000276243	0.00175612	0.011326	48.0598	2582.08	0.344253	0.15248	0.247452	0.15248	0	0.138651
TAF1B	22	0	0	0	0.000276243	0.00236062	0.0243094	-12.05	2715.45	0.817127	0.0701035	0.11991	0.0701035	0	0.138864
BTD	24	0	0	0	0.000276243	0.0036372	0.0367403	48.4629	3774.52	0.430216	0.098864	0.174016	0.098864	0	0.138909
PLXNC1	33	0	0	0	0.000276243	0.00323121	0.038674	94.0907	4975.36	0.182225	0.249424	0.295253	0.173509	0.5	0.13902
TMEM54	11	0	0	0	0.000276243	0.00291311	0.0243094	-19.528	1754.38	0.641054	0.0815257	0.133113	0.0815257	0	0.139164
AHNAK2	188	0	0	0	0.000276243	0.00286529	0.048895	-433.387	41480.1	0.0333437	0.442069	0.0562459	0.0333437	1	0.139283
TIA1	6	0	0	0	0.000276243	0.00423573	0.0132597	4.4437	1586.8	0.911177	0.0953076	0.146144	0.0953076	0	0.139573
KRT6C	18	0	0	0	0.000276243	0.00204113	0.0303867	28.2723	1315.9	0.435757	0.0598494	0.0999439	0.0598494	0	0.139675
IL17RA	33	0	0	0	0.000276243	0.000853842	0.00662983	107.159	3204.58	0.0583623	0.337977	0.104896	0.0583623	1	0.139854
ENKD1	20	0	0	0	0.000276243	0.00241713	0.0273481	-100.938	2706.17	0.0523386	0.0945964	0.0848955	0.0471692	0.5	0.140595
PHKB	44	0	0	0	0.000276243	0.00217855	0.0425414	82.9517	4786.75	0.230543	0.142648	0.2474	0.142648	0	0.14073
MED25	25	0	0	0	0.000276243	0.00171271	0.0135359	47.0952	3080.28	0.396127	0.0833937	0.147699	0.0833937	0	0.140812
IGLC1	8	0	0	0	0.000276243	0.00338398	0.0207182	25.8097	1279.98	0.470659	0.0671772	0.108427	0.0671772	0	0.141147
MAGEE2	8	0	0	0	0.000552486	0.00462707	0.0309392	30.6146	4277.12	0.639702	0.0734361	0.120518	0.0734361	0	0.141274
OR1E1	13	0	0	0	0.000276243	0.00454739	0.0309392	-16.0795	1920.47	0.71368	0.0990525	0.165575	0.0990525	0	0.141402
VSIG2	11	0	0	0	0.000276243	0.00278754	0.0276243	-75.1199	1226.1	0.0319274	0.114084	0.0486234	0.0319274	1	0.141893
STOM	6	0	0	0	0.000276243	0.00635359	0.0356354	24.2066	744.998	0.375153	0.477626	0.495384	0.375153	1	0.141897
ATAD3A	40	0	0	0	0.000276243	0.00213398	0.0279006	0.891801	6185.63	0.990953	0.0497672	0.0942679	0.0497672	0	0.142111
PTH2R	20	0	0	0	0.000276243	0.00240331	0.019337	59.3288	2573.27	0.242178	0.0925635	0.157971	0.0925635	0	0.142134
MEFV	42	0	0	0	0.000276243	0.00144699	0.0157459	-21.9383	5672.12	0.770827	0.0692934	0.122051	0.0692934	0	0.14228
NPHP1	19	0	0	0	0.000276243	0.00264612	0.0433702	49.9913	1567.03	0.206639	0.316186	0.338382	0.206639	1	0.142355
CNPPD1	12	0	0	0	0.000276243	0.00306169	0.0320442	32.8402	1196.15	0.342346	0.437502	0.490148	0.342346	1	0.142824
PTPN4	17	0	0	0	0.000276243	0.00305492	0.0328729	48.8293	3008.06	0.373304	0.158882	0.262063	0.158882	0	0.142936
ACSBG1	20	0	0	0	0.000276243	0.00140884	0.0154696	-26.0876	2259.5	0.583131	0.0713907	0.126038	0.0713907	0	0.142963
FAM166A	38	0	0	0	0.000276243	0.00209363	0.029558	17.5318	5198.96	0.807892	0.0641603	0.119077	0.0641603	0	0.143451
KCNT1	40	0	0	0	0.000276243	0.00225829	0.021547	135.086	6687.25	0.0985521	0.191934	0.167487	0.0913796	0.5	0.143461
TUBB1	22	0	0	0	0.000276243	0.00585133	0.0483425	-55.4359	3915.38	0.37565	0.0758996	0.125651	0.0758996	0	0.143541
RGS3	51	0	0	0	0.000276243	0.00199328	0.0381215	87.4665	4445.8	0.189588	0.233658	0.304235	0.178188	0.5	0.143549
APCDD1L	26	0	0	0	0.000276243	0.00174246	0.0301105	58.3974	2029.2	0.194846	0.0823521	0.148516	0.0823521	0	0.143681
MMP8	22	0	0	0	0.000276243	0.00375439	0.05	-57.3992	2220.96	0.223236	0.124153	0.207169	0.124153	0	0.143883
IST1	12	0	0	0	0.000276243	0.00239411	0.0229282	54.0835	1316.55	0.13608	0.222709	0.215694	0.13608	1	0.143993
KRT23	19	0	0	0	0.000276243	0.00152661	0.0118785	42.4807	1781.91	0.314247	0.11815	0.193196	0.11815	0	0.144033
NLRP7	45	0	0	0	0.000276243	0.00259669	0.0331492	-164.233	7807.5	0.0630718	0.247425	0.114538	0.0630718	1	0.144075
RGS6	13	0	0	0	0.000276243	0.00337867	0.0259669	-76.5466	1905.44	0.0795005	0.259688	0.132345	0.0795005	1	0.144179
CAPN9	43	0	0	0	0.000276243	0.00114994	0.0165746	25.4815	5108.23	0.721448	0.0826008	0.150393	0.0826008	0	0.144637
RTN4	44	0	0	0	0.000276243	0.0013561	0.0267956	40.5891	4558.29	0.547717	0.117283	0.209209	0.117283	0	0.144889
ATXN2L	21	0	0	0	0.000276243	0.00122336	0.0149171	20.7495	2071.68	0.648479	0.13105	0.219499	0.13105	0	0.145272
PCDHA3	28	0	0	0	0.000276243	0.00101618	0.011326	73.1233	3136.24	0.191647	0.0642673	0.115938	0.0642673	0	0.145298
ZNF836	18	0	0	0	0.000276243	0.00392879	0.0403315	-128.611	3804.32	0.0370545	0.388095	0.0659578	0.0370545	1	0.145391
PANO1	13	0	0	0	0.000276243	0.00267743	0.0160221	26.6612	2160.44	0.566239	0.157976	0.257239	0.157976	0	0.145404
AHCTF1	62	0	0	0	0.000276243	0.002455	0.0469613	87.5104	7892.3	0.3246	0.104902	0.193647	0.104902	0	0.145497
TRDV2	5	0	0	0	0.000276243	0.00712707	0.0342541	28.8785	848.994	0.321632	0.477608	0.422792	0.321632	1	0.145578
HSD17B11	5	0	0	0	0.000276243	0.00773481	0.0353591	31.8561	837.008	0.270853	0.430212	0.401851	0.270853	1	0.146036
PRODH2	26	0	0	0	0.000276243	0.00248619	0.0461326	77.4988	2762.76	0.140366	0.150078	0.207229	0.119885	0.25	0.146128
ZFYVE27	9	0	0	0	0.000276243	0.0058318	0.0323204	73.7194	2033.06	0.102058	0.176576	0.169784	0.102058	1	0.146217
MASP1	24	0	0	0	0.000276243	0.00279696	0.0323204	-115.545	3422.99	0.0482782	0.379863	0.0888922	0.0482782	1	0.146276
POP4	8	0	0	0	0.000276243	0.00393646	0.0270718	40.5208	1198.62	0.241836	0.06676	0.0974169	0.06676	0	0.146311
KL	32	0	0	0	0.000276243	0.000871892	0.0110497	-98.4475	2852.62	0.0652933	0.0842835	0.0938091	0.0509516	0.25	0.146416
[truncated: 5,770 more rows]

## Sheet: S10
Supplementary table 10. Variant-set mixed-model association tests (SMMAT) gene-based test results for inhibitor status in participants with intronic inversions in the European discovery analysis.
[truncated: 8,198 more rows]

[truncated: 1 more sheets: S11]
